# Supplementary material for: Diosgenone: a second P21 polymorph
Source: Acta Crystallogr Sect E Struct Rep Online. 2012 Jul 7;68(Pt 8):o2358. doi: 10.1107/S160053681202908X (PMC3414291; doi:10.1107/S160053681202908X)
Supplement: Supplementary file 1 [file e-68-o2358-sup1.cif]

##############################################################################
#                                                                            #
# This CIF contains the data in a paper accepted for publication in          #
# Acta Crystallographica Section E. It conforms to the requirements of       #
# Notes for Authors for Acta Crystallographica Section E, and has been       #
# peer reviewed under the auspices of the IUCr Commission on Journals.       #
#                                                                            #
# Full details of the Crystallographic Information File format               #
# are given in the paper "The Crystallographic Information File (CIF):       #
# a New Standard Archive File for Crystallography" by S. R. Hall, F. H.      #
# Allen and I. D. Brown [Acta Cryst. (1991), A47, 655-685].                  #
#                                                                            #
# The current version of the core CIF dictionary is obtainable from          #
# ftp://ftp.iucr.org/pub/cif_core.dic.                                       #
#                                                                            #
# Software is freely available for graphical display of the structure(s)     #
# in this CIF. For information consult the CIF software page                 #
# http://www.iucr.org/resources/cif/software.                                #
#                                                                            #
# This file may be used for bona fide research purposes within the           #
# scientific community so long as proper attribution is given to the journal # 
# article from which it was obtained.                                        #
#                                                                            #
##############################################################################
data_I
_audit_creation_method     SHELXL97
_chemical_name_systematic
;
(20<i>S</i>,22<i>R</i>,25<i>R</i>)-Spirost-4-en-3-one
;
_chemical_name_common     Diosgenone
_chemical_formula_moiety     'C27 H40 O3'
_chemical_formula_sum     'C27 H40 O3'
_chemical_formula_iupac     'C27 H40 O3'
_chemical_formula_weight     412.59
_chemical_melting_point     432
_symmetry_cell_setting     monoclinic
_symmetry_space_group_name_H-M     'P 21'
_symmetry_space_group_name_Hall     'P 2yb'
loop_
    _symmetry_equiv_pos_as_xyz
    'x, y, z'
    '-x, y+1/2, -z'
_cell_length_a     10.3396(6)
_cell_length_b     7.6466(4)
_cell_length_c     29.9511(17)
_cell_angle_alpha     90.00
_cell_angle_beta     97.207(5)
_cell_angle_gamma     90.00
_cell_volume     2349.3(2)
_cell_formula_units_Z     4
_cell_measurement_reflns_used     2248
_cell_measurement_theta_min     3.4212
_cell_measurement_theta_max     25.9981
_cell_measurement_temperature     136(2)
_exptl_crystal_description     prism
_exptl_crystal_colour     colourless
_exptl_crystal_size_max     0.4358
_exptl_crystal_size_mid     0.1862
_exptl_crystal_size_min     0.0523
_exptl_crystal_density_diffrn     1.167
_exptl_crystal_density_meas     ?
_exptl_crystal_density_method     'not measured'
_exptl_crystal_F_000     904
loop_
    _exptl_crystal_face_index_h
    _exptl_crystal_face_index_k
    _exptl_crystal_face_index_l
    _exptl_crystal_face_perp_dist
    -13 0 26 0.0262
    13 0 -26 0.0262
    2 11 3 0.2001
    -2 -11 -3 0.2001
    -7 0 -34 0.0931
    7 0 34 0.0931
_exptl_absorpt_coefficient_mu     0.074
_exptl_absorpt_correction_type     analytical
_exptl_absorpt_process_details
;
[CrysAlis PRO (Oxford Diffraction, 2009); based on expressions derived
by
Clark & Reid (1995)]
;
_exptl_absorpt_correction_T_min     0.984
_exptl_absorpt_correction_T_max     0.996
_exptl_special_details     ?
_diffrn_ambient_temperature     136(2)
_diffrn_radiation_type     MoK\a
_diffrn_radiation_wavelength     0.71073
_diffrn_radiation_source     'Enhance (Mo) X-ray Source'
_diffrn_radiation_monochromator     graphite
_diffrn_measurement_device_type
                                   'Oxford Diffraction Xcalibur (Atlas, Gemini)'
_diffrn_measurement_method     '\w scans'
_diffrn_detector_area_resol_mean     10.4685
_diffrn_reflns_number     11305
_diffrn_reflns_av_R_equivalents     0.0419
_diffrn_reflns_av_sigmaI/netI     0.0627
_diffrn_reflns_theta_min     3.43
_diffrn_reflns_theta_max     26.73
_diffrn_reflns_theta_full     26.73
_diffrn_measured_fraction_theta_max     0.993
_diffrn_measured_fraction_theta_full     0.993
_diffrn_reflns_limit_h_min     -13
_diffrn_reflns_limit_h_max     9
_diffrn_reflns_limit_k_min     -9
_diffrn_reflns_limit_k_max     9
_diffrn_reflns_limit_l_min     -37
_diffrn_reflns_limit_l_max     34
_diffrn_standards_number     ?
_diffrn_standards_interval_count     ?
_diffrn_standards_interval_time     ?
_diffrn_standards_decay_%     0
_refine_special_details     ?
_reflns_number_total     5346
_reflns_number_gt     3908
_reflns_threshold_expression     I>2\s(I)
_refine_ls_structure_factor_coef     Fsqd
_refine_ls_matrix_type     full
_refine_ls_R_factor_all     0.0818
_refine_ls_R_factor_gt     0.0519
_refine_ls_wR_factor_gt     0.0877
_refine_ls_wR_factor_ref     0.0985
_refine_ls_goodness_of_fit_ref     1.033
_refine_ls_restrained_S_all     1.032
_refine_ls_number_reflns     5346
_refine_ls_number_parameters     549
_refine_ls_number_restraints     1
_refine_ls_number_constraints     0
_refine_ls_hydrogen_treatment     constr
_refine_ls_weighting_scheme     calc
_refine_ls_weighting_details
              'w=1/[\s^2^(Fo^2^)+(0.0356P)^2^+0.2215P] where P=(Fo^2^+2Fc^2^)/3'
_atom_sites_solution_hydrogens     geom
_atom_sites_solution_primary     direct
_atom_sites_solution_secondary     difmap
_refine_ls_shift/su_max     0.001
_refine_ls_shift/su_mean     0.000
_refine_diff_density_max     0.227
_refine_diff_density_min     -0.185
_refine_ls_extinction_method     none
_refine_ls_extinction_coef     ?
_refine_ls_abs_structure_details     ?
_refine_ls_abs_structure_Flack     ?
loop_
    _atom_type_symbol
    _atom_type_description
    _atom_type_scat_dispersion_real
    _atom_type_scat_dispersion_imag
    _atom_type_scat_source
    'C' 'C' 0.0033 0.0016
                         'International Tables Vol C Tables 4.2.6.8 and 6.1.1.4'
    'H' 'H' 0.0000 0.0000
                         'International Tables Vol C Tables 4.2.6.8 and 6.1.1.4'
    'O' 'O' 0.0106 0.0060
                         'International Tables Vol C Tables 4.2.6.8 and 6.1.1.4'
_computing_data_collection     'CrysAlis CCD (Oxford Diffraction, 2009)'
_computing_cell_refinement     'CrysAlis CCD (Oxford Diffraction, 2009)'
_computing_data_reduction     'CrysAlis RED (Oxford Diffraction, 2009)'
_computing_structure_solution     'SHELXS97 (Sheldrick, 2008)'
_computing_structure_refinement     'SHELXL97 (Sheldrick, 2008)'
_computing_molecular_graphics
     'SHELXTL (Sheldrick, 2008) and <i>Mercury</i> (Macrae <i>et al.</i>, 2008)'
_computing_publication_material     'SHELXTL (Sheldrick, 2008)'
loop_
    _atom_site_type_symbol
    _atom_site_label
    _atom_site_fract_x
    _atom_site_fract_y
    _atom_site_fract_z
    _atom_site_U_iso_or_equiv
    _atom_site_adp_type
    _atom_site_calc_flag
    _atom_site_refinement_flags
    _atom_site_occupancy
    _atom_site_symmetry_multiplicity
    _atom_site_disorder_assembly
    _atom_site_disorder_group
    C C1 0.5754(3) 0.1116(4) 0.69355(10) 0.0372(8) Uani d . 1 1 . .
    H H1A 0.5868 0.0139 0.7154 0.045 Uiso calc R 1 1 . .
    H H1B 0.4900 0.1666 0.6960 0.045 Uiso calc R 1 1 . .
    C C2 0.5743(3) 0.0383(4) 0.64620(10) 0.0406(8) Uani d . 1 1 . .
    H H2A 0.6559 -0.0275 0.6443 0.049 Uiso calc R 1 1 . .
    H H2B 0.5003 -0.0439 0.6397 0.049 Uiso calc R 1 1 . .
    C C3 0.5620(3) 0.1816(4) 0.61200(11) 0.0368(8) Uani d . 1 1 . .
    O O3 0.5019(2) 0.1613(3) 0.57407(8) 0.0489(6) Uani d . 1 1 . .
    C C4 0.6307(3) 0.3437(4) 0.62540(11) 0.0339(7) Uani d . 1 1 . .
    H H4A 0.6329 0.4333 0.6035 0.041 Uiso calc R 1 1 . .
    C C5 0.6909(3) 0.3724(4) 0.66703(10) 0.0283(7) Uani d . 1 1 . .
    C C6 0.7742(3) 0.5326(4) 0.67710(10) 0.0341(7) Uani d . 1 1 . .
    H H6A 0.7613 0.6125 0.6509 0.041 Uiso calc R 1 1 . .
    H H6B 0.8671 0.4974 0.6816 0.041 Uiso calc R 1 1 . .
    C C7 0.7426(3) 0.6299(4) 0.71874(10) 0.0319(7) Uani d . 1 1 . .
    H H7A 0.6565 0.6871 0.7119 0.038 Uiso calc R 1 1 . .
    H H7B 0.8085 0.7228 0.7263 0.038 Uiso calc R 1 1 . .
    C C8 0.7402(3) 0.5111(4) 0.75955(9) 0.0251(6) Uani d . 1 1 . .
    H H8A 0.8305 0.4669 0.7691 0.030 Uiso calc R 1 1 . .
    C C9 0.6494(3) 0.3532(4) 0.74742(10) 0.0274(7) Uani d . 1 1 . .
    H H9A 0.5608 0.4036 0.7382 0.033 Uiso calc R 1 1 . .
    C C10 0.6836(3) 0.2473(4) 0.70624(10) 0.0291(7) Uani d . 1 1 . .
    C C11 0.6363(3) 0.2383(4) 0.78883(10) 0.0337(8) Uani d . 1 1 . .
    H H11A 0.5728 0.1436 0.7801 0.040 Uiso calc R 1 1 . .
    H H11B 0.7215 0.1832 0.7991 0.040 Uiso calc R 1 1 . .
    C C12 0.5917(3) 0.3425(4) 0.82764(10) 0.0309(7) Uani d . 1 1 . .
    H H12A 0.5026 0.3880 0.8185 0.037 Uiso calc R 1 1 . .
    H H12B 0.5886 0.2646 0.8539 0.037 Uiso calc R 1 1 . .
    C C13 0.6838(3) 0.4950(4) 0.84101(9) 0.0261(7) Uani d . 1 1 . .
    C C14 0.6932(3) 0.6075(4) 0.79873(10) 0.0253(7) Uani d . 1 1 . .
    H H14A 0.6020 0.6450 0.7880 0.030 Uiso calc R 1 1 . .
    C C15 0.7635(3) 0.7722(4) 0.81842(10) 0.0302(7) Uani d . 1 1 . .
    H H15A 0.8581 0.7510 0.8264 0.036 Uiso calc R 1 1 . .
    H H15B 0.7508 0.8716 0.7971 0.036 Uiso calc R 1 1 . .
    C C16 0.6966(3) 0.8054(4) 0.86036(10) 0.0294(7) Uani d . 1 1 . .
    H H16A 0.6302 0.9004 0.8544 0.035 Uiso calc R 1 1 . .
    C C17 0.6305(3) 0.6331(4) 0.87178(10) 0.0263(7) Uani d . 1 1 . .
    H H17A 0.5342 0.6444 0.8633 0.032 Uiso calc R 1 1 . .
    C C18 0.8184(3) 0.4264(4) 0.86118(10) 0.0326(7) Uani d . 1 1 . .
    H H18A 0.8629 0.3752 0.8373 0.049 Uiso calc R 1 1 . .
    H H18B 0.8075 0.3370 0.8839 0.049 Uiso calc R 1 1 . .
    H H18C 0.8705 0.5232 0.8753 0.049 Uiso calc R 1 1 . .
    C C19 0.8168(3) 0.1547(4) 0.71607(10) 0.0339(7) Uani d . 1 1 . .
    H H19A 0.8844 0.2412 0.7258 0.051 Uiso calc R 1 1 . .
    H H19B 0.8376 0.0964 0.6887 0.051 Uiso calc R 1 1 . .
    H H19C 0.8130 0.0676 0.7399 0.051 Uiso calc R 1 1 . .
    C C20 0.6594(3) 0.6163(4) 0.92306(10) 0.0313(7) Uani d . 1 1 . .
    H H20A 0.7254 0.5214 0.9299 0.038 Uiso calc R 1 1 . .
    C C21 0.5398(3) 0.5704(4) 0.94613(11) 0.0421(9) Uani d . 1 1 . .
    H H21A 0.5074 0.4546 0.9361 0.063 Uiso calc R 1 1 . .
    H H21B 0.4714 0.6577 0.9382 0.063 Uiso calc R 1 1 . .
    H H21C 0.5640 0.5695 0.9788 0.063 Uiso calc R 1 1 . .
    C C22 0.7243(3) 0.7909(4) 0.93750(10) 0.0290(7) Uani d . 1 1 . .
    O O22 0.78615(18) 0.8456(3) 0.90003(6) 0.0311(5) Uani d . 1 1 . .
    C C23 0.8256(3) 0.7808(4) 0.97853(10) 0.0339(8) Uani d . 1 1 . .
    H H23A 0.9006 0.7109 0.9711 0.041 Uiso calc R 1 1 . .
    H H23B 0.7877 0.7195 1.0029 0.041 Uiso calc R 1 1 . .
    C C24 0.8740(3) 0.9597(4) 0.99535(11) 0.0367(8) Uani d . 1 1 . .
    H H24A 0.9255 1.0138 0.9733 0.044 Uiso calc R 1 1 . .
    H H24B 0.9313 0.9470 1.0242 0.044 Uiso calc R 1 1 . .
    C C25 0.7585(3) 1.0770(4) 1.00196(10) 0.0340(8) Uani d . 1 1 . .
    H H25A 0.7112 1.0230 1.0257 0.041 Uiso calc R 1 1 . .
    C C26 0.6669(3) 1.0798(4) 0.95837(11) 0.0359(8) Uani d . 1 1 . .
    H H26A 0.5909 1.1546 0.9622 0.043 Uiso calc R 1 1 . .
    H H26B 0.7124 1.1321 0.9344 0.043 Uiso calc R 1 1 . .
    O O26 0.62185(19) 0.9090(3) 0.94460(7) 0.0328(5) Uani d . 1 1 . .
    C C27 0.7991(4) 1.2607(5) 1.01715(12) 0.0480(9) Uani d . 1 1 . .
    H H27A 0.7217 1.3284 1.0221 0.072 Uiso calc R 1 1 . .
    H H27B 0.8430 1.3176 0.9939 0.072 Uiso calc R 1 1 . .
    H H27C 0.8588 1.2545 1.0452 0.072 Uiso calc R 1 1 . .
    C C51 0.2234(4) 0.4065(5) 0.50640(11) 0.0479(9) Uani d . 1 1 . .
    H H51A 0.2770 0.3160 0.5236 0.058 Uiso calc R 1 1 . .
    H H51B 0.1309 0.3823 0.5094 0.058 Uiso calc R 1 1 . .
    C C52 0.2432(4) 0.3930(5) 0.45691(12) 0.0513(10) Uani d . 1 1 . .
    H H52A 0.3374 0.4016 0.4542 0.062 Uiso calc R 1 1 . .
    H H52B 0.2122 0.2773 0.4452 0.062 Uiso calc R 1 1 . .
    C C53 0.1716(3) 0.5336(5) 0.42910(12) 0.0475(9) Uani d . 1 1 . .
    O O53 0.1312(2) 0.5121(4) 0.38911(8) 0.0611(8) Uani d . 1 1 . .
    C C54 0.1587(3) 0.7000(5) 0.45163(11) 0.0421(9) Uani d . 1 1 . .
    H H54A 0.1151 0.7927 0.4348 0.051 Uiso calc R 1 1 . .
    C C55 0.2052(3) 0.7301(5) 0.49495(11) 0.0386(8) Uani d . 1 1 . .
    C C56 0.2100(4) 0.9128(5) 0.51395(11) 0.0471(9) Uani d . 1 1 . .
    H H56A 0.1587 0.9914 0.4922 0.056 Uiso calc R 1 1 . .
    H H56B 0.3015 0.9542 0.5177 0.056 Uiso calc R 1 1 . .
    C C57 0.1576(4) 0.9241(5) 0.55872(11) 0.0462(9) Uani d . 1 1 . .
    H H57A 0.0622 0.9047 0.5540 0.055 Uiso calc R 1 1 . .
    H H57B 0.1734 1.0432 0.5712 0.055 Uiso calc R 1 1 . .
    C C58 0.2201(3) 0.7912(4) 0.59259(11) 0.0351(8) Uani d . 1 1 . .
    H H58A 0.3158 0.8158 0.5984 0.042 Uiso calc R 1 1 . .
    C C59 0.2006(3) 0.6060(4) 0.57195(11) 0.0345(8) Uani d . 1 1 . .
    H H59A 0.1044 0.5920 0.5639 0.041 Uiso calc R 1 1 . .
    C C60 0.2604(3) 0.5871(4) 0.52681(11) 0.0354(8) Uani d . 1 1 . .
    C C61 0.2428(4) 0.4588(4) 0.60576(11) 0.0426(9) Uani d . 1 1 . .
    H H61A 0.2140 0.3452 0.5921 0.051 Uiso calc R 1 1 . .
    H H61B 0.3391 0.4569 0.6117 0.051 Uiso calc R 1 1 . .
    C C62 0.1873(3) 0.4792(4) 0.65045(11) 0.0402(8) Uani d . 1 1 . .
    H H62A 0.0915 0.4641 0.6454 0.048 Uiso calc R 1 1 . .
    H H62B 0.2238 0.3870 0.6715 0.048 Uiso calc R 1 1 . .
    C C63 0.2195(3) 0.6582(4) 0.67138(11) 0.0307(7) Uani d . 1 1 . .
    C C64 0.1640(3) 0.7983(4) 0.63715(10) 0.0318(7) Uani d . 1 1 . .
    H H64A 0.0688 0.7727 0.6300 0.038 Uiso calc R 1 1 . .
    C C65 0.1743(3) 0.9677(4) 0.66473(10) 0.0383(8) Uani d . 1 1 . .
    H H65A 0.2647 1.0133 0.6687 0.046 Uiso calc R 1 1 . .
    H H65B 0.1149 1.0588 0.6504 0.046 Uiso calc R 1 1 . .
    C C66 0.1328(3) 0.9077(4) 0.70958(11) 0.0349(8) Uani d . 1 1 . .
    H H66A 0.0402 0.9414 0.7114 0.042 Uiso calc R 1 1 . .
    C C67 0.1481(3) 0.7065(4) 0.71224(11) 0.0333(8) Uani d . 1 1 . .
    H H67A 0.0595 0.6518 0.7082 0.040 Uiso calc R 1 1 . .
    C C68 0.3673(3) 0.6767(5) 0.68339(11) 0.0392(8) Uani d . 1 1 . .
    H H68A 0.4007 0.5776 0.7021 0.059 Uiso calc R 1 1 . .
    H H68B 0.3868 0.7859 0.7000 0.059 Uiso calc R 1 1 . .
    H H68C 0.4089 0.6783 0.6557 0.059 Uiso calc R 1 1 . .
    C C69 0.4108(3) 0.6055(5) 0.53395(11) 0.0443(9) Uani d . 1 1 . .
    H H69A 0.4436 0.6093 0.5047 0.066 Uiso calc R 1 1 . .
    H H69B 0.4490 0.5052 0.5512 0.066 Uiso calc R 1 1 . .
    H H69C 0.4349 0.7136 0.5505 0.066 Uiso calc R 1 1 . .
    C C70 0.2126(3) 0.6711(4) 0.76027(11) 0.0357(8) Uani d . 1 1 . .
    H H70A 0.3058 0.6409 0.7584 0.043 Uiso calc R 1 1 . .
    C C71 0.1534(4) 0.5204(5) 0.78430(13) 0.0572(11) Uani d . 1 1 . .
    H H71A 0.1959 0.5130 0.8154 0.086 Uiso calc R 1 1 . .
    H H71B 0.1665 0.4106 0.7686 0.086 Uiso calc R 1 1 . .
    H H71C 0.0599 0.5409 0.7843 0.086 Uiso calc R 1 1 . .
    C C72 0.2107(3) 0.8498(4) 0.78344(11) 0.0325(7) Uani d . 1 1 . .
    O O72 0.2163(2) 0.9736(3) 0.74834(7) 0.0345(5) Uani d . 1 1 . .
    C C73 0.3239(3) 0.8823(5) 0.81953(11) 0.0421(9) Uani d . 1 1 . .
    H H73A 0.4047 0.8930 0.8052 0.051 Uiso calc R 1 1 . .
    H H73B 0.3339 0.7799 0.8399 0.051 Uiso calc R 1 1 . .
    C C74 0.3084(3) 1.0466(5) 0.84749(11) 0.0442(9) Uani d . 1 1 . .
    H H74A 0.3787 1.0510 0.8731 0.053 Uiso calc R 1 1 . .
    H H74B 0.3158 1.1518 0.8287 0.053 Uiso calc R 1 1 . .
    C C75 0.1776(3) 1.0458(5) 0.86483(10) 0.0397(8) Uani d . 1 1 . .
    H H75A 0.1745 0.9421 0.8850 0.048 Uiso calc R 1 1 . .
    C C76 0.0728(3) 1.0224(4) 0.82481(11) 0.0367(8) Uani d . 1 1 . .
    H H76A -0.0139 1.0226 0.8355 0.044 Uiso calc R 1 1 . .
    H H76B 0.0761 1.1223 0.8040 0.044 Uiso calc R 1 1 . .
    O O76 0.08903(19) 0.8629(3) 0.80108(7) 0.0373(5) Uani d . 1 1 . .
    C C77 0.1522(4) 1.2083(5) 0.89150(12) 0.0548(10) Uani d . 1 1 . .
    H H77A 0.2242 1.2256 0.9156 0.082 Uiso calc R 1 1 . .
    H H77B 0.0706 1.1940 0.9046 0.082 Uiso calc R 1 1 . .
    H H77C 0.1453 1.3102 0.8715 0.082 Uiso calc R 1 1 . .
loop_
    _atom_site_aniso_label
    _atom_site_aniso_U_11
    _atom_site_aniso_U_22
    _atom_site_aniso_U_33
    _atom_site_aniso_U_12
    _atom_site_aniso_U_13
    _atom_site_aniso_U_23
    C1 0.0408(19) 0.0340(18) 0.0368(19) -0.0103(16) 0.0045(15) -0.0027(16)
    C2 0.0393(19) 0.0381(19) 0.044(2) -0.0111(16) 0.0023(16) -0.0079(17)
    C3 0.0295(17) 0.043(2) 0.037(2) 0.0026(15) 0.0015(15) -0.0086(17)
    O3 0.0464(14) 0.0565(16) 0.0406(14) 0.0030(13) -0.0077(12) -0.0125(13)
    C4 0.0335(17) 0.0310(17) 0.0366(19) 0.0048(15) 0.0017(15) 0.0014(16)
    C5 0.0225(15) 0.0267(16) 0.0353(18) 0.0033(13) 0.0022(13) -0.0018(15)
    C6 0.0373(18) 0.0281(17) 0.0368(18) -0.0049(15) 0.0037(15) 0.0009(15)
    C7 0.0304(16) 0.0256(16) 0.0391(19) -0.0055(14) 0.0021(14) 0.0025(15)
    C8 0.0226(15) 0.0221(15) 0.0303(16) -0.0017(13) 0.0023(12) 0.0017(14)
    C9 0.0236(15) 0.0218(15) 0.0360(17) -0.0023(12) 0.0003(13) 0.0032(14)
    C10 0.0275(16) 0.0245(15) 0.0347(18) -0.0040(13) 0.0015(14) 0.0027(14)
    C11 0.0376(18) 0.0217(15) 0.041(2) -0.0076(14) 0.0032(15) 0.0004(15)
    C12 0.0297(16) 0.0270(16) 0.0363(18) -0.0068(14) 0.0054(14) 0.0041(15)
    C13 0.0216(15) 0.0259(15) 0.0309(17) -0.0024(13) 0.0034(13) 0.0023(14)
    C14 0.0197(14) 0.0225(15) 0.0329(17) -0.0022(12) 0.0004(13) 0.0020(14)
    C15 0.0347(17) 0.0219(16) 0.0345(18) -0.0051(14) 0.0065(15) 0.0028(14)
    C16 0.0286(16) 0.0286(16) 0.0310(17) 0.0015(14) 0.0038(13) 0.0041(14)
    C17 0.0184(14) 0.0240(15) 0.0367(18) 0.0006(13) 0.0039(13) 0.0037(15)
    C18 0.0302(17) 0.0318(17) 0.0359(18) 0.0061(14) 0.0053(14) 0.0028(15)
    C19 0.0386(18) 0.0293(17) 0.0333(18) 0.0044(16) 0.0028(14) 0.0003(15)
    C20 0.0273(16) 0.0302(17) 0.0377(18) 0.0043(14) 0.0092(14) 0.0042(15)
    C21 0.041(2) 0.0377(19) 0.051(2) -0.0022(16) 0.0211(17) 0.0015(17)
    C22 0.0275(16) 0.0313(17) 0.0297(17) 0.0058(14) 0.0093(14) 0.0024(15)
    O22 0.0297(11) 0.0341(12) 0.0302(11) -0.0033(10) 0.0061(9) -0.0011(10)
    C23 0.0325(18) 0.0353(18) 0.0340(18) 0.0090(15) 0.0043(15) 0.0007(16)
    C24 0.0354(18) 0.043(2) 0.0316(18) 0.0026(16) 0.0053(15) -0.0024(16)
    C25 0.0391(18) 0.0338(18) 0.0303(17) -0.0016(15) 0.0088(15) 0.0002(15)
    C26 0.0363(18) 0.0296(18) 0.044(2) 0.0050(14) 0.0132(16) -0.0007(16)
    O26 0.0270(11) 0.0319(12) 0.0403(13) 0.0046(10) 0.0073(10) 0.0001(11)
    C27 0.050(2) 0.043(2) 0.053(2) -0.0026(18) 0.0111(18) -0.0088(19)
    C51 0.063(3) 0.040(2) 0.041(2) -0.0044(19) 0.0073(19) -0.0030(18)
    C52 0.068(3) 0.040(2) 0.048(2) -0.010(2) 0.014(2) -0.0079(19)
    C53 0.039(2) 0.063(3) 0.041(2) -0.019(2) 0.0092(17) -0.003(2)
    O53 0.0594(16) 0.087(2) 0.0365(15) -0.0273(16) 0.0049(13) -0.0063(15)
    C54 0.0335(19) 0.055(2) 0.037(2) 0.0004(17) -0.0001(16) 0.0055(18)
    C55 0.0303(18) 0.047(2) 0.038(2) -0.0033(16) 0.0013(15) 0.0010(17)
    C56 0.061(2) 0.0367(19) 0.039(2) 0.0054(18) -0.0082(18) 0.0119(18)
    C57 0.063(2) 0.0325(19) 0.040(2) 0.0067(18) -0.0077(18) -0.0005(17)
    C58 0.0340(18) 0.0296(17) 0.0393(19) -0.0023(15) -0.0045(15) 0.0047(16)
    C59 0.0317(17) 0.0293(17) 0.0409(19) -0.0041(15) -0.0016(15) 0.0016(16)
    C60 0.0352(18) 0.0341(18) 0.0361(19) -0.0007(15) 0.0009(15) 0.0024(16)
    C61 0.056(2) 0.0251(18) 0.049(2) -0.0011(16) 0.0124(18) -0.0003(16)
    C62 0.045(2) 0.0276(17) 0.048(2) -0.0004(16) 0.0076(17) 0.0036(17)
    C63 0.0244(16) 0.0280(16) 0.0401(19) -0.0008(14) 0.0046(14) 0.0058(15)
    C64 0.0298(16) 0.0240(16) 0.0386(19) 0.0010(14) -0.0067(14) 0.0022(15)
    C65 0.044(2) 0.0308(18) 0.0369(19) 0.0047(16) -0.0083(16) 0.0069(16)
    C66 0.0290(17) 0.0326(17) 0.0405(19) 0.0017(14) -0.0060(15) -0.0038(16)
    C67 0.0227(16) 0.0305(18) 0.046(2) -0.0039(14) 0.0008(14) 0.0036(16)
    C68 0.0287(17) 0.048(2) 0.041(2) 0.0065(16) 0.0050(15) 0.0124(17)
    C69 0.0361(18) 0.053(2) 0.043(2) 0.0024(17) 0.0017(16) 0.0069(18)
    C70 0.0302(17) 0.0338(18) 0.043(2) 0.0029(15) 0.0058(15) 0.0086(17)
    C71 0.079(3) 0.036(2) 0.060(3) -0.001(2) 0.021(2) 0.012(2)
    C72 0.0230(16) 0.0364(18) 0.0382(19) -0.0005(14) 0.0039(14) 0.0108(16)
    O72 0.0356(12) 0.0330(12) 0.0330(12) -0.0068(10) -0.0031(10) 0.0020(10)
    C73 0.0271(17) 0.060(2) 0.038(2) -0.0022(17) -0.0009(15) 0.0130(19)
    C74 0.0326(18) 0.064(2) 0.0323(18) -0.0096(18) -0.0087(15) 0.0074(19)
    C75 0.045(2) 0.043(2) 0.0304(18) -0.0048(17) 0.0014(15) 0.0095(17)
    C76 0.0329(18) 0.0352(19) 0.0417(19) -0.0019(16) 0.0030(15) 0.0005(17)
    O76 0.0275(11) 0.0351(13) 0.0499(14) -0.0038(10) 0.0080(10) -0.0017(11)
    C77 0.064(3) 0.063(3) 0.035(2) -0.007(2) -0.0005(18) 0.0020(19)
_geom_special_details     ?
loop_
    _geom_bond_atom_site_label_1
    _geom_bond_atom_site_label_2
    _geom_bond_site_symmetry_2
    _geom_bond_distance
    _geom_bond_publ_flag
    C1 C2 . 1.524(4) ?
    C1 C10 . 1.538(4) ?
    C1 H1A . 0.9900 ?
    C1 H1B . 0.9900 ?
    C2 C3 . 1.495(5) ?
    C2 H2A . 0.9900 ?
    C2 H2B . 0.9900 ?
    C3 O3 . 1.234(4) ?
    C3 C4 . 1.460(5) ?
    C4 C5 . 1.340(4) ?
    C4 H4A . 0.9500 ?
    C5 C6 . 1.506(4) ?
    C5 C10 . 1.524(4) ?
    C6 C7 . 1.522(4) ?
    C6 H6A . 0.9900 ?
    C6 H6B . 0.9900 ?
    C7 C8 . 1.526(4) ?
    C7 H7A . 0.9900 ?
    C7 H7B . 0.9900 ?
    C8 C14 . 1.517(4) ?
    C8 C9 . 1.544(4) ?
    C8 H8A . 1.0000 ?
    C9 C11 . 1.540(4) ?
    C9 C10 . 1.553(4) ?
    C9 H9A . 1.0000 ?
    C10 C19 . 1.544(4) ?
    C11 C12 . 1.528(4) ?
    C11 H11A . 0.9900 ?
    C11 H11B . 0.9900 ?
    C12 C13 . 1.527(4) ?
    C12 H12A . 0.9900 ?
    C12 H12B . 0.9900 ?
    C13 C18 . 1.538(4) ?
    C13 C14 . 1.544(4) ?
    C13 C17 . 1.548(4) ?
    C14 C15 . 1.535(4) ?
    C14 H14A . 1.0000 ?
    C15 C16 . 1.529(4) ?
    C15 H15A . 0.9900 ?
    C15 H15B . 0.9900 ?
    C16 O22 . 1.445(3) ?
    C16 C17 . 1.543(4) ?
    C16 H16A . 1.0000 ?
    C17 C20 . 1.533(4) ?
    C17 H17A . 1.0000 ?
    C18 H18A . 0.9800 ?
    C18 H18B . 0.9800 ?
    C18 H18C . 0.9800 ?
    C19 H19A . 0.9800 ?
    C19 H19B . 0.9800 ?
    C19 H19C . 0.9800 ?
    C20 C21 . 1.531(4) ?
    C20 C22 . 1.532(4) ?
    C20 H20A . 1.0000 ?
    C21 H21A . 0.9800 ?
    C21 H21B . 0.9800 ?
    C21 H21C . 0.9800 ?
    C22 O22 . 1.423(3) ?
    C22 O26 . 1.428(3) ?
    C22 C23 . 1.513(4) ?
    C23 C24 . 1.521(5) ?
    C23 H23A . 0.9900 ?
    C23 H23B . 0.9900 ?
    C24 C25 . 1.526(4) ?
    C24 H24A . 0.9900 ?
    C24 H24B . 0.9900 ?
    C25 C26 . 1.514(4) ?
    C25 C27 . 1.520(5) ?
    C25 H25A . 1.0000 ?
    C26 O26 . 1.429(4) ?
    C26 H26A . 0.9900 ?
    C26 H26B . 0.9900 ?
    C27 H27A . 0.9800 ?
    C27 H27B . 0.9800 ?
    C27 H27C . 0.9800 ?
    C51 C52 . 1.525(5) ?
    C51 C60 . 1.539(5) ?
    C51 H51A . 0.9900 ?
    C51 H51B . 0.9900 ?
    C52 C53 . 1.497(5) ?
    C52 H52A . 0.9900 ?
    C52 H52B . 0.9900 ?
    C53 O53 . 1.229(4) ?
    C53 C54 . 1.455(5) ?
    C54 C55 . 1.346(4) ?
    C54 H54A . 0.9500 ?
    C55 C56 . 1.507(5) ?
    C55 C60 . 1.515(4) ?
    C56 C57 . 1.511(5) ?
    C56 H56A . 0.9900 ?
    C56 H56B . 0.9900 ?
    C57 C58 . 1.522(4) ?
    C57 H57A . 0.9900 ?
    C57 H57B . 0.9900 ?
    C58 C64 . 1.521(4) ?
    C58 C59 . 1.548(4) ?
    C58 H58A . 1.0000 ?
    C59 C61 . 1.540(4) ?
    C59 C60 . 1.562(4) ?
    C59 H59A . 1.0000 ?
    C60 C69 . 1.549(4) ?
    C61 C62 . 1.529(4) ?
    C61 H61A . 0.9900 ?
    C61 H61B . 0.9900 ?
    C62 C63 . 1.525(4) ?
    C62 H62A . 0.9900 ?
    C62 H62B . 0.9900 ?
    C63 C68 . 1.531(4) ?
    C63 C64 . 1.543(4) ?
    C63 C67 . 1.552(4) ?
    C64 C65 . 1.533(4) ?
    C64 H64A . 1.0000 ?
    C65 C66 . 1.531(4) ?
    C65 H65A . 0.9900 ?
    C65 H65B . 0.9900 ?
    C66 O72 . 1.448(4) ?
    C66 C67 . 1.547(4) ?
    C66 H66A . 1.0000 ?
    C67 C70 . 1.532(4) ?
    C67 H67A . 1.0000 ?
    C68 H68A . 0.9800 ?
    C68 H68B . 0.9800 ?
    C68 H68C . 0.9800 ?
    C69 H69A . 0.9800 ?
    C69 H69B . 0.9800 ?
    C69 H69C . 0.9800 ?
    C70 C71 . 1.526(5) ?
    C70 C72 . 1.534(5) ?
    C70 H70A . 1.0000 ?
    C71 H71A . 0.9800 ?
    C71 H71B . 0.9800 ?
    C71 H71C . 0.9800 ?
    C72 O72 . 1.421(4) ?
    C72 O76 . 1.428(3) ?
    C72 C73 . 1.510(4) ?
    C73 C74 . 1.529(5) ?
    C73 H73A . 0.9900 ?
    C73 H73B . 0.9900 ?
    C74 C75 . 1.508(4) ?
    C74 H74A . 0.9900 ?
    C74 H74B . 0.9900 ?
    C75 C77 . 1.518(5) ?
    C75 C76 . 1.522(4) ?
    C75 H75A . 1.0000 ?
    C76 O76 . 1.432(4) ?
    C76 H76A . 0.9900 ?
    C76 H76B . 0.9900 ?
    C77 H77A . 0.9800 ?
    C77 H77B . 0.9800 ?
    C77 H77C . 0.9800 ?
loop_
    _geom_angle_atom_site_label_1
    _geom_angle_atom_site_label_2
    _geom_angle_atom_site_label_3
    _geom_angle_site_symmetry_1
    _geom_angle_site_symmetry_3
    _geom_angle
    _geom_angle_publ_flag
    C2 C1 C10 . . 113.5(2) ?
    C2 C1 H1A . . 108.9 ?
    C10 C1 H1A . . 108.9 ?
    C2 C1 H1B . . 108.9 ?
    C10 C1 H1B . . 108.9 ?
    H1A C1 H1B . . 107.7 ?
    C3 C2 C1 . . 111.0(3) ?
    C3 C2 H2A . . 109.4 ?
    C1 C2 H2A . . 109.4 ?
    C3 C2 H2B . . 109.4 ?
    C1 C2 H2B . . 109.4 ?
    H2A C2 H2B . . 108.0 ?
    O3 C3 C4 . . 122.1(3) ?
    O3 C3 C2 . . 121.9(3) ?
    C4 C3 C2 . . 116.0(3) ?
    C5 C4 C3 . . 123.2(3) ?
    C5 C4 H4A . . 118.4 ?
    C3 C4 H4A . . 118.4 ?
    C4 C5 C6 . . 120.4(3) ?
    C4 C5 C10 . . 123.5(3) ?
    C6 C5 C10 . . 116.0(3) ?
    C5 C6 C7 . . 112.7(2) ?
    C5 C6 H6A . . 109.1 ?
    C7 C6 H6A . . 109.1 ?
    C5 C6 H6B . . 109.1 ?
    C7 C6 H6B . . 109.1 ?
    H6A C6 H6B . . 107.8 ?
    C6 C7 C8 . . 113.1(2) ?
    C6 C7 H7A . . 109.0 ?
    C8 C7 H7A . . 109.0 ?
    C6 C7 H7B . . 109.0 ?
    C8 C7 H7B . . 109.0 ?
    H7A C7 H7B . . 107.8 ?
    C14 C8 C7 . . 111.7(2) ?
    C14 C8 C9 . . 108.5(2) ?
    C7 C8 C9 . . 110.3(2) ?
    C14 C8 H8A . . 108.7 ?
    C7 C8 H8A . . 108.7 ?
    C9 C8 H8A . . 108.7 ?
    C11 C9 C8 . . 111.7(2) ?
    C11 C9 C10 . . 113.2(2) ?
    C8 C9 C10 . . 113.7(2) ?
    C11 C9 H9A . . 105.8 ?
    C8 C9 H9A . . 105.8 ?
    C10 C9 H9A . . 105.8 ?
    C5 C10 C1 . . 109.8(2) ?
    C5 C10 C19 . . 107.8(2) ?
    C1 C10 C19 . . 110.0(3) ?
    C5 C10 C9 . . 108.8(2) ?
    C1 C10 C9 . . 108.5(2) ?
    C19 C10 C9 . . 112.0(2) ?
    C12 C11 C9 . . 112.4(2) ?
    C12 C11 H11A . . 109.1 ?
    C9 C11 H11A . . 109.1 ?
    C12 C11 H11B . . 109.1 ?
    C9 C11 H11B . . 109.1 ?
    H11A C11 H11B . . 107.9 ?
    C13 C12 C11 . . 111.1(2) ?
    C13 C12 H12A . . 109.4 ?
    C11 C12 H12A . . 109.4 ?
    C13 C12 H12B . . 109.4 ?
    C11 C12 H12B . . 109.4 ?
    H12A C12 H12B . . 108.0 ?
    C12 C13 C18 . . 110.3(2) ?
    C12 C13 C14 . . 108.2(2) ?
    C18 C13 C14 . . 111.4(2) ?
    C12 C13 C17 . . 114.8(2) ?
    C18 C13 C17 . . 111.8(2) ?
    C14 C13 C17 . . 99.9(2) ?
    C8 C14 C15 . . 120.9(2) ?
    C8 C14 C13 . . 115.0(2) ?
    C15 C14 C13 . . 102.6(2) ?
    C8 C14 H14A . . 105.7 ?
    C15 C14 H14A . . 105.7 ?
    C13 C14 H14A . . 105.7 ?
    C16 C15 C14 . . 102.2(2) ?
    C16 C15 H15A . . 111.3 ?
    C14 C15 H15A . . 111.3 ?
    C16 C15 H15B . . 111.3 ?
    C14 C15 H15B . . 111.3 ?
    H15A C15 H15B . . 109.2 ?
    O22 C16 C15 . . 113.7(2) ?
    O22 C16 C17 . . 104.8(2) ?
    C15 C16 C17 . . 107.4(2) ?
    O22 C16 H16A . . 110.2 ?
    C15 C16 H16A . . 110.2 ?
    C17 C16 H16A . . 110.2 ?
    C20 C17 C16 . . 104.9(2) ?
    C20 C17 C13 . . 120.0(2) ?
    C16 C17 C13 . . 104.5(2) ?
    C20 C17 H17A . . 109.0 ?
    C16 C17 H17A . . 109.0 ?
    C13 C17 H17A . . 109.0 ?
    C13 C18 H18A . . 109.5 ?
    C13 C18 H18B . . 109.5 ?
    H18A C18 H18B . . 109.5 ?
    C13 C18 H18C . . 109.5 ?
    H18A C18 H18C . . 109.5 ?
    H18B C18 H18C . . 109.5 ?
    C10 C19 H19A . . 109.5 ?
    C10 C19 H19B . . 109.5 ?
    H19A C19 H19B . . 109.5 ?
    C10 C19 H19C . . 109.5 ?
    H19A C19 H19C . . 109.5 ?
    H19B C19 H19C . . 109.5 ?
    C21 C20 C22 . . 115.0(3) ?
    C21 C20 C17 . . 113.9(3) ?
    C22 C20 C17 . . 103.5(2) ?
    C21 C20 H20A . . 108.1 ?
    C22 C20 H20A . . 108.1 ?
    C17 C20 H20A . . 108.1 ?
    C20 C21 H21A . . 109.5 ?
    C20 C21 H21B . . 109.5 ?
    H21A C21 H21B . . 109.5 ?
    C20 C21 H21C . . 109.5 ?
    H21A C21 H21C . . 109.5 ?
    H21B C21 H21C . . 109.5 ?
    O22 C22 O26 . . 110.3(2) ?
    O22 C22 C23 . . 108.8(2) ?
    O26 C22 C23 . . 111.2(2) ?
    O22 C22 C20 . . 105.0(2) ?
    O26 C22 C20 . . 106.7(2) ?
    C23 C22 C20 . . 114.8(3) ?
    C22 O22 C16 . . 106.3(2) ?
    C22 C23 C24 . . 112.9(3) ?
    C22 C23 H23A . . 109.0 ?
    C24 C23 H23A . . 109.0 ?
    C22 C23 H23B . . 109.0 ?
    C24 C23 H23B . . 109.0 ?
    H23A C23 H23B . . 107.8 ?
    C23 C24 C25 . . 109.9(3) ?
    C23 C24 H24A . . 109.7 ?
    C25 C24 H24A . . 109.7 ?
    C23 C24 H24B . . 109.7 ?
    C25 C24 H24B . . 109.7 ?
    H24A C24 H24B . . 108.2 ?
    C26 C25 C27 . . 111.4(3) ?
    C26 C25 C24 . . 108.2(2) ?
    C27 C25 C24 . . 113.0(3) ?
    C26 C25 H25A . . 108.1 ?
    C27 C25 H25A . . 108.1 ?
    C24 C25 H25A . . 108.1 ?
    O26 C26 C25 . . 112.4(3) ?
    O26 C26 H26A . . 109.1 ?
    C25 C26 H26A . . 109.1 ?
    O26 C26 H26B . . 109.1 ?
    C25 C26 H26B . . 109.1 ?
    H26A C26 H26B . . 107.8 ?
    C22 O26 C26 . . 113.6(2) ?
    C25 C27 H27A . . 109.5 ?
    C25 C27 H27B . . 109.5 ?
    H27A C27 H27B . . 109.5 ?
    C25 C27 H27C . . 109.5 ?
    H27A C27 H27C . . 109.5 ?
    H27B C27 H27C . . 109.5 ?
    C52 C51 C60 . . 112.9(3) ?
    C52 C51 H51A . . 109.0 ?
    C60 C51 H51A . . 109.0 ?
    C52 C51 H51B . . 109.0 ?
    C60 C51 H51B . . 109.0 ?
    H51A C51 H51B . . 107.8 ?
    C53 C52 C51 . . 112.0(3) ?
    C53 C52 H52A . . 109.2 ?
    C51 C52 H52A . . 109.2 ?
    C53 C52 H52B . . 109.2 ?
    C51 C52 H52B . . 109.2 ?
    H52A C52 H52B . . 107.9 ?
    O53 C53 C54 . . 122.0(4) ?
    O53 C53 C52 . . 122.0(4) ?
    C54 C53 C52 . . 116.0(3) ?
    C55 C54 C53 . . 123.7(3) ?
    C55 C54 H54A . . 118.2 ?
    C53 C54 H54A . . 118.2 ?
    C54 C55 C56 . . 120.9(3) ?
    C54 C55 C60 . . 123.0(3) ?
    C56 C55 C60 . . 116.0(3) ?
    C55 C56 C57 . . 112.9(3) ?
    C55 C56 H56A . . 109.0 ?
    C57 C56 H56A . . 109.0 ?
    C55 C56 H56B . . 109.0 ?
    C57 C56 H56B . . 109.0 ?
    H56A C56 H56B . . 107.8 ?
    C56 C57 C58 . . 112.6(3) ?
    C56 C57 H57A . . 109.1 ?
    C58 C57 H57A . . 109.1 ?
    C56 C57 H57B . . 109.1 ?
    C58 C57 H57B . . 109.1 ?
    H57A C57 H57B . . 107.8 ?
    C64 C58 C57 . . 112.6(3) ?
    C64 C58 C59 . . 109.8(3) ?
    C57 C58 C59 . . 108.8(3) ?
    C64 C58 H58A . . 108.6 ?
    C57 C58 H58A . . 108.6 ?
    C59 C58 H58A . . 108.6 ?
    C61 C59 C58 . . 113.2(3) ?
    C61 C59 C60 . . 113.0(3) ?
    C58 C59 C60 . . 112.6(3) ?
    C61 C59 H59A . . 105.7 ?
    C58 C59 H59A . . 105.7 ?
    C60 C59 H59A . . 105.7 ?
    C55 C60 C51 . . 110.0(3) ?
    C55 C60 C69 . . 108.3(3) ?
    C51 C60 C69 . . 109.3(3) ?
    C55 C60 C59 . . 108.6(3) ?
    C51 C60 C59 . . 108.8(3) ?
    C69 C60 C59 . . 111.8(3) ?
    C62 C61 C59 . . 113.2(3) ?
    C62 C61 H61A . . 108.9 ?
    C59 C61 H61A . . 108.9 ?
    C62 C61 H61B . . 108.9 ?
    C59 C61 H61B . . 108.9 ?
    H61A C61 H61B . . 107.7 ?
    C63 C62 C61 . . 111.4(3) ?
    C63 C62 H62A . . 109.3 ?
    C61 C62 H62A . . 109.3 ?
    C63 C62 H62B . . 109.3 ?
    C61 C62 H62B . . 109.3 ?
    H62A C62 H62B . . 108.0 ?
    C62 C63 C68 . . 109.8(3) ?
    C62 C63 C64 . . 107.8(3) ?
    C68 C63 C64 . . 111.7(3) ?
    C62 C63 C67 . . 115.9(3) ?
    C68 C63 C67 . . 110.6(3) ?
    C64 C63 C67 . . 100.6(2) ?
    C58 C64 C65 . . 119.7(3) ?
    C58 C64 C63 . . 114.0(2) ?
    C65 C64 C63 . . 103.5(2) ?
    C58 C64 H64A . . 106.2 ?
    C65 C64 H64A . . 106.2 ?
    C63 C64 H64A . . 106.2 ?
    C66 C65 C64 . . 102.2(3) ?
    C66 C65 H65A . . 111.3 ?
    C64 C65 H65A . . 111.3 ?
    C66 C65 H65B . . 111.3 ?
    C64 C65 H65B . . 111.3 ?
    H65A C65 H65B . . 109.2 ?
    O72 C66 C65 . . 113.3(3) ?
    O72 C66 C67 . . 105.0(3) ?
    C65 C66 C67 . . 107.8(3) ?
    O72 C66 H66A . . 110.2 ?
    C65 C66 H66A . . 110.2 ?
    C67 C66 H66A . . 110.2 ?
    C70 C67 C66 . . 104.7(3) ?
    C70 C67 C63 . . 120.3(3) ?
    C66 C67 C63 . . 104.6(3) ?
    C70 C67 H67A . . 108.9 ?
    C66 C67 H67A . . 108.9 ?
    C63 C67 H67A . . 108.9 ?
    C63 C68 H68A . . 109.5 ?
    C63 C68 H68B . . 109.5 ?
    H68A C68 H68B . . 109.5 ?
    C63 C68 H68C . . 109.5 ?
    H68A C68 H68C . . 109.5 ?
    H68B C68 H68C . . 109.5 ?
    C60 C69 H69A . . 109.5 ?
    C60 C69 H69B . . 109.5 ?
    H69A C69 H69B . . 109.5 ?
    C60 C69 H69C . . 109.5 ?
    H69A C69 H69C . . 109.5 ?
    H69B C69 H69C . . 109.5 ?
    C71 C70 C67 . . 115.0(3) ?
    C71 C70 C72 . . 115.5(3) ?
    C67 C70 C72 . . 103.8(2) ?
    C71 C70 H70A . . 107.3 ?
    C67 C70 H70A . . 107.3 ?
    C72 C70 H70A . . 107.3 ?
    C70 C71 H71A . . 109.5 ?
    C70 C71 H71B . . 109.5 ?
    H71A C71 H71B . . 109.5 ?
    C70 C71 H71C . . 109.5 ?
    H71A C71 H71C . . 109.5 ?
    H71B C71 H71C . . 109.5 ?
    O72 C72 O76 . . 110.2(2) ?
    O72 C72 C73 . . 108.7(2) ?
    O76 C72 C73 . . 111.3(3) ?
    O72 C72 C70 . . 104.8(2) ?
    O76 C72 C70 . . 106.9(2) ?
    C73 C72 C70 . . 114.7(3) ?
    C72 O72 C66 . . 106.6(2) ?
    C72 C73 C74 . . 113.7(3) ?
    C72 C73 H73A . . 108.8 ?
    C74 C73 H73A . . 108.8 ?
    C72 C73 H73B . . 108.8 ?
    C74 C73 H73B . . 108.8 ?
    H73A C73 H73B . . 107.7 ?
    C75 C74 C73 . . 110.2(3) ?
    C75 C74 H74A . . 109.6 ?
    C73 C74 H74A . . 109.6 ?
    C75 C74 H74B . . 109.6 ?
    C73 C74 H74B . . 109.6 ?
    H74A C74 H74B . . 108.1 ?
    C74 C75 C77 . . 113.6(3) ?
    C74 C75 C76 . . 108.0(3) ?
    C77 C75 C76 . . 111.0(3) ?
    C74 C75 H75A . . 108.0 ?
    C77 C75 H75A . . 108.0 ?
    C76 C75 H75A . . 108.0 ?
    O76 C76 C75 . . 112.0(3) ?
    O76 C76 H76A . . 109.2 ?
    C75 C76 H76A . . 109.2 ?
    O76 C76 H76B . . 109.2 ?
    C75 C76 H76B . . 109.2 ?
    H76A C76 H76B . . 107.9 ?
    C72 O76 C76 . . 114.0(2) ?
    C75 C77 H77A . . 109.5 ?
    C75 C77 H77B . . 109.5 ?
    H77A C77 H77B . . 109.5 ?
    C75 C77 H77C . . 109.5 ?
    H77A C77 H77C . . 109.5 ?
    H77B C77 H77C . . 109.5 ?
loop_
    _geom_torsion_atom_site_label_1
    _geom_torsion_atom_site_label_2
    _geom_torsion_atom_site_label_3
    _geom_torsion_atom_site_label_4
    _geom_torsion_site_symmetry_1
    _geom_torsion_site_symmetry_2
    _geom_torsion_site_symmetry_3
    _geom_torsion_site_symmetry_4
    _geom_torsion
    _geom_torsion_publ_flag
    C10 C1 C2 C3 . . . . -56.6(4) ?
    C1 C2 C3 O3 . . . . -146.1(3) ?
    C1 C2 C3 C4 . . . . 36.8(4) ?
    O3 C3 C4 C5 . . . . 176.5(3) ?
    C2 C3 C4 C5 . . . . -6.5(5) ?
    C3 C4 C5 C6 . . . . 172.2(3) ?
    C3 C4 C5 C10 . . . . -6.2(5) ?
    C4 C5 C6 C7 . . . . 131.3(3) ?
    C10 C5 C6 C7 . . . . -50.2(3) ?
    C5 C6 C7 C8 . . . . 50.3(3) ?
    C6 C7 C8 C14 . . . . -173.3(2) ?
    C6 C7 C8 C9 . . . . -52.5(3) ?
    C14 C8 C9 C11 . . . . -52.9(3) ?
    C7 C8 C9 C11 . . . . -175.5(2) ?
    C14 C8 C9 C10 . . . . 177.5(2) ?
    C7 C8 C9 C10 . . . . 54.9(3) ?
    C4 C5 C10 C1 . . . . -12.7(4) ?
    C6 C5 C10 C1 . . . . 168.9(2) ?
    C4 C5 C10 C19 . . . . 107.1(3) ?
    C6 C5 C10 C19 . . . . -71.4(3) ?
    C4 C5 C10 C9 . . . . -131.3(3) ?
    C6 C5 C10 C9 . . . . 50.3(3) ?
    C2 C1 C10 C5 . . . . 43.5(4) ?
    C2 C1 C10 C19 . . . . -74.9(3) ?
    C2 C1 C10 C9 . . . . 162.3(3) ?
    C11 C9 C10 C5 . . . . 178.6(2) ?
    C8 C9 C10 C5 . . . . -52.5(3) ?
    C11 C9 C10 C1 . . . . 59.2(3) ?
    C8 C9 C10 C1 . . . . -171.9(2) ?
    C11 C9 C10 C19 . . . . -62.3(3) ?
    C8 C9 C10 C19 . . . . 66.5(3) ?
    C8 C9 C11 C12 . . . . 54.9(3) ?
    C10 C9 C11 C12 . . . . -175.2(2) ?
    C9 C11 C12 C13 . . . . -56.5(3) ?
    C11 C12 C13 C18 . . . . -66.5(3) ?
    C11 C12 C13 C14 . . . . 55.5(3) ?
    C11 C12 C13 C17 . . . . 166.1(2) ?
    C7 C8 C14 C15 . . . . -57.8(3) ?
    C9 C8 C14 C15 . . . . -179.6(2) ?
    C7 C8 C14 C13 . . . . 178.2(2) ?
    C9 C8 C14 C13 . . . . 56.4(3) ?
    C12 C13 C14 C8 . . . . -58.0(3) ?
    C18 C13 C14 C8 . . . . 63.4(3) ?
    C17 C13 C14 C8 . . . . -178.4(2) ?
    C12 C13 C14 C15 . . . . 168.7(2) ?
    C18 C13 C14 C15 . . . . -69.9(3) ?
    C17 C13 C14 C15 . . . . 48.3(3) ?
    C8 C14 C15 C16 . . . . -171.8(3) ?
    C13 C14 C15 C16 . . . . -42.0(3) ?
    C14 C15 C16 O22 . . . . 134.7(2) ?
    C14 C15 C16 C17 . . . . 19.3(3) ?
    O22 C16 C17 C20 . . . . 16.4(3) ?
    C15 C16 C17 C20 . . . . 137.6(2) ?
    O22 C16 C17 C13 . . . . -110.8(2) ?
    C15 C16 C17 C13 . . . . 10.5(3) ?
    C12 C13 C17 C20 . . . . 91.8(3) ?
    C18 C13 C17 C20 . . . . -34.7(3) ?
    C14 C13 C17 C20 . . . . -152.7(2) ?
    C12 C13 C17 C16 . . . . -151.0(2) ?
    C18 C13 C17 C16 . . . . 82.4(3) ?
    C14 C13 C17 C16 . . . . -35.6(3) ?
    C16 C17 C20 C21 . . . . 132.5(3) ?
    C13 C17 C20 C21 . . . . -110.5(3) ?
    C16 C17 C20 C22 . . . . 7.0(3) ?
    C13 C17 C20 C22 . . . . 123.9(3) ?
    C21 C20 C22 O22 . . . . -153.4(3) ?
    C17 C20 C22 O22 . . . . -28.6(3) ?
    C21 C20 C22 O26 . . . . -36.4(3) ?
    C17 C20 C22 O26 . . . . 88.4(3) ?
    C21 C20 C22 C23 . . . . 87.3(3) ?
    C17 C20 C22 C23 . . . . -147.9(2) ?
    O26 C22 O22 C16 . . . . -73.8(3) ?
    C23 C22 O22 C16 . . . . 164.0(2) ?
    C20 C22 O22 C16 . . . . 40.7(3) ?
    C15 C16 O22 C22 . . . . -152.6(2) ?
    C17 C16 O22 C22 . . . . -35.7(3) ?
    O22 C22 C23 C24 . . . . 70.5(3) ?
    O26 C22 C23 C24 . . . . -51.1(3) ?
    C20 C22 C23 C24 . . . . -172.3(3) ?
    C22 C23 C24 C25 . . . . 52.3(3) ?
    C23 C24 C25 C26 . . . . -54.1(3) ?
    C23 C24 C25 C27 . . . . -177.9(3) ?
    C27 C25 C26 O26 . . . . -176.9(3) ?
    C24 C25 C26 O26 . . . . 58.3(3) ?
    O22 C22 O26 C26 . . . . -66.5(3) ?
    C23 C22 O26 C26 . . . . 54.2(3) ?
    C20 C22 O26 C26 . . . . -180.0(2) ?
    C25 C26 O26 C22 . . . . -59.6(3) ?
    C60 C51 C52 C53 . . . . -55.0(4) ?
    C51 C52 C53 O53 . . . . -150.9(3) ?
    C51 C52 C53 C54 . . . . 32.2(4) ?
    O53 C53 C54 C55 . . . . -177.9(3) ?
    C52 C53 C54 C55 . . . . -1.0(5) ?
    C53 C54 C55 C56 . . . . 169.0(3) ?
    C53 C54 C55 C60 . . . . -8.3(5) ?
    C54 C55 C56 C57 . . . . 133.2(3) ?
    C60 C55 C56 C57 . . . . -49.2(4) ?
    C55 C56 C57 C58 . . . . 51.8(4) ?
    C56 C57 C58 C64 . . . . -178.0(3) ?
    C56 C57 C58 C59 . . . . -56.1(4) ?
    C64 C58 C59 C61 . . . . -48.2(3) ?
    C57 C58 C59 C61 . . . . -171.8(3) ?
    C64 C58 C59 C60 . . . . -178.0(3) ?
    C57 C58 C59 C60 . . . . 58.4(3) ?
    C54 C55 C60 C51 . . . . -14.3(4) ?
    C56 C55 C60 C51 . . . . 168.3(3) ?
    C54 C55 C60 C69 . . . . 105.1(4) ?
    C56 C55 C60 C69 . . . . -72.3(4) ?
    C54 C55 C60 C59 . . . . -133.2(3) ?
    C56 C55 C60 C59 . . . . 49.3(4) ?
    C52 C51 C60 C55 . . . . 45.0(4) ?
    C52 C51 C60 C69 . . . . -73.8(4) ?
    C52 C51 C60 C59 . . . . 163.9(3) ?
    C61 C59 C60 C55 . . . . 175.9(3) ?
    C58 C59 C60 C55 . . . . -54.2(3) ?
    C61 C59 C60 C51 . . . . 56.2(4) ?
    C58 C59 C60 C51 . . . . -174.0(3) ?
    C61 C59 C60 C69 . . . . -64.6(3) ?
    C58 C59 C60 C69 . . . . 65.2(3) ?
    C58 C59 C61 C62 . . . . 49.0(4) ?
    C60 C59 C61 C62 . . . . 178.5(3) ?
    C59 C61 C62 C63 . . . . -54.2(4) ?
    C61 C62 C63 C68 . . . . -64.2(3) ?
    C61 C62 C63 C64 . . . . 57.7(3) ?
    C61 C62 C63 C67 . . . . 169.5(3) ?
    C57 C58 C64 C65 . . . . -60.1(4) ?
    C59 C58 C64 C65 . . . . 178.6(3) ?
    C57 C58 C64 C63 . . . . 176.7(3) ?
    C59 C58 C64 C63 . . . . 55.4(3) ?
    C62 C63 C64 C58 . . . . -60.4(3) ?
    C68 C63 C64 C58 . . . . 60.4(4) ?
    C67 C63 C64 C58 . . . . 177.8(2) ?
    C62 C63 C64 C65 . . . . 168.0(3) ?
    C68 C63 C64 C65 . . . . -71.2(3) ?
    C67 C63 C64 C65 . . . . 46.2(3) ?
    C58 C64 C65 C66 . . . . -169.1(3) ?
    C63 C64 C65 C66 . . . . -40.9(3) ?
    C64 C65 C66 O72 . . . . 135.2(3) ?
    C64 C65 C66 C67 . . . . 19.6(3) ?
    O72 C66 C67 C70 . . . . 15.0(3) ?
    C65 C66 C67 C70 . . . . 136.0(3) ?
    O72 C66 C67 C63 . . . . -112.4(3) ?
    C65 C66 C67 C63 . . . . 8.6(3) ?
    C62 C63 C67 C70 . . . . 94.0(3) ?
    C68 C63 C67 C70 . . . . -31.9(4) ?
    C64 C63 C67 C70 . . . . -150.1(3) ?
    C62 C63 C67 C66 . . . . -148.9(3) ?
    C68 C63 C67 C66 . . . . 85.2(3) ?
    C64 C63 C67 C66 . . . . -33.0(3) ?
    C66 C67 C70 C71 . . . . 135.3(3) ?
    C63 C67 C70 C71 . . . . -107.7(3) ?
    C66 C67 C70 C72 . . . . 8.1(3) ?
    C63 C67 C70 C72 . . . . 125.1(3) ?
    C71 C70 C72 O72 . . . . -156.0(3) ?
    C67 C70 C72 O72 . . . . -29.1(3) ?
    C71 C70 C72 O76 . . . . -39.0(4) ?
    C67 C70 C72 O76 . . . . 87.9(3) ?
    C71 C70 C72 C73 . . . . 84.9(4) ?
    C67 C70 C72 C73 . . . . -148.2(3) ?
    O76 C72 O72 C66 . . . . -74.4(3) ?
    C73 C72 O72 C66 . . . . 163.4(2) ?
    C70 C72 O72 C66 . . . . 40.4(3) ?
    C65 C66 O72 C72 . . . . -152.0(2) ?
    C67 C66 O72 C72 . . . . -34.7(3) ?
    O72 C72 C73 C74 . . . . 73.0(3) ?
    O76 C72 C73 C74 . . . . -48.6(4) ?
    C70 C72 C73 C74 . . . . -170.2(3) ?
    C72 C73 C74 C75 . . . . 51.0(4) ?
    C73 C74 C75 C77 . . . . -177.8(3) ?
    C73 C74 C75 C76 . . . . -54.2(4) ?
    C74 C75 C76 O76 . . . . 59.4(4) ?
    C77 C75 C76 O76 . . . . -175.6(3) ?
    O72 C72 O76 C76 . . . . -67.9(3) ?
    C73 C72 O76 C76 . . . . 52.8(3) ?
    C70 C72 O76 C76 . . . . 178.8(2) ?
    C75 C76 O76 C72 . . . . -59.8(3) ?
_iucr_refine_instructions_details
;
TITL d3ona in P2(1)
CELL 0.71073  10.3396   7.6466  29.9511  90.000  97.207  90.000
ZERR    4.00   0.0006   0.0004   0.0017   0.000   0.005   0.000
LATT -1
SYMM -X, 0.5+Y, -Z
SFAC C H O
UNIT 108 160 12
MERG   3
TEMP -137
SHEL 100 .79
L.S.   10
FMAP   2
PLAN   10
ACTA
BOND $H
CONF
HTAB
WGHT    0.035600    0.221500
FVAR       1.91533
C1    1    0.575449    0.111600    0.693549    11.00000    0.04078    0.03402 =
         0.03679   -0.00270    0.00447   -0.01033
AFIX  23
H1A   2    0.586848    0.013903    0.715379    11.00000   -1.20000
H1B   2    0.489961    0.166578    0.696036    11.00000   -1.20000
AFIX   0
C2    1    0.574259    0.038250    0.646200    11.00000    0.03929    0.03811 =
         0.04361   -0.00793    0.00233   -0.01106
AFIX  23
H2A   2    0.655875   -0.027493    0.644304    11.00000   -1.20000
H2B   2    0.500279   -0.043875    0.639681    11.00000   -1.20000
AFIX   0
C3    1    0.561969    0.181614    0.611997    11.00000    0.02954    0.04289 =
         0.03726   -0.00858    0.00152    0.00261
O3    3    0.501907    0.161272    0.574070    11.00000    0.04635    0.05648 =
         0.04060   -0.01250   -0.00766    0.00296
C4    1    0.630707    0.343715    0.625401    11.00000    0.03355    0.03100 =
         0.03656    0.00138    0.00167    0.00484
AFIX  43
H4A   2    0.632858    0.433303    0.603531    11.00000   -1.20000
AFIX   0
C5    1    0.690922    0.372374    0.667034    11.00000    0.02246    0.02670 =
         0.03534   -0.00183    0.00220    0.00333
C6    1    0.774209    0.532591    0.677099    11.00000    0.03731    0.02812 =
         0.03676    0.00092    0.00375   -0.00487
AFIX  23
H6A   2    0.761340    0.612453    0.650902    11.00000   -1.20000
H6B   2    0.867080    0.497410    0.681550    11.00000   -1.20000
AFIX   0
C7    1    0.742641    0.629893    0.718739    11.00000    0.03038    0.02562 =
         0.03908    0.00255    0.00206   -0.00546
AFIX  23
H7A   2    0.656545    0.687080    0.711860    11.00000   -1.20000
H7B   2    0.808479    0.722777    0.726257    11.00000   -1.20000
AFIX   0
C8    1    0.740206    0.511080    0.759549    11.00000    0.02256    0.02210 =
         0.03026    0.00170    0.00231   -0.00169
AFIX  13
H8A   2    0.830483    0.466926    0.769088    11.00000   -1.20000
AFIX   0
C9    1    0.649413    0.353199    0.747423    11.00000    0.02357    0.02178 =
         0.03598    0.00315    0.00032   -0.00233
AFIX  13
H9A   2    0.560839    0.403555    0.738181    11.00000   -1.20000
AFIX   0
C10   1    0.683578    0.247269    0.706236    11.00000    0.02751    0.02446 =
         0.03469    0.00275    0.00150   -0.00401
C11   1    0.636310    0.238257    0.788826    11.00000    0.03762    0.02169 =
         0.04134    0.00037    0.00323   -0.00762
AFIX  23
H11A  2    0.572768    0.143635    0.780125    11.00000   -1.20000
H11B  2    0.721543    0.183244    0.799087    11.00000   -1.20000
AFIX   0
C12   1    0.591654    0.342526    0.827640    11.00000    0.02974    0.02702 =
         0.03629    0.00412    0.00541   -0.00684
AFIX  23
H12A  2    0.502600    0.387960    0.818516    11.00000   -1.20000
H12B  2    0.588619    0.264571    0.853879    11.00000   -1.20000
AFIX   0
C13   1    0.683769    0.494988    0.841009    11.00000    0.02156    0.02592 =
         0.03085    0.00228    0.00339   -0.00244
C14   1    0.693194    0.607486    0.798729    11.00000    0.01966    0.02246 =
         0.03293    0.00201    0.00036   -0.00224
AFIX  13
H14A  2    0.601967    0.645041    0.787951    11.00000   -1.20000
AFIX   0
C15   1    0.763533    0.772200    0.818424    11.00000    0.03472    0.02190 =
         0.03451    0.00278    0.00654   -0.00514
AFIX  23
H15A  2    0.858062    0.750953    0.826392    11.00000   -1.20000
H15B  2    0.750754    0.871575    0.797141    11.00000   -1.20000
AFIX   0
C16   1    0.696631    0.805405    0.860364    11.00000    0.02856    0.02857 =
         0.03103    0.00409    0.00378    0.00151
AFIX  13
H16A  2    0.630224    0.900399    0.854440    11.00000   -1.20000
AFIX   0
C17   1    0.630479    0.633092    0.871776    11.00000    0.01839    0.02404 =
         0.03670    0.00371    0.00393    0.00063
AFIX  13
H17A  2    0.534181    0.644382    0.863281    11.00000   -1.20000
AFIX   0
C18   1    0.818393    0.426376    0.861183    11.00000    0.03022    0.03182 =
         0.03590    0.00278    0.00529    0.00612
AFIX 137
H18A  2    0.862867    0.375238    0.837261    11.00000   -1.50000
H18B  2    0.807526    0.336959    0.883856    11.00000   -1.50000
H18C  2    0.870542    0.523225    0.875284    11.00000   -1.50000
AFIX   0
C19   1    0.816829    0.154661    0.716067    11.00000    0.03856    0.02934 =
         0.03326    0.00033    0.00279    0.00440
AFIX 137
H19A  2    0.884431    0.241158    0.725843    11.00000   -1.50000
H19B  2    0.837649    0.096405    0.688710    11.00000   -1.50000
H19C  2    0.812973    0.067649    0.739887    11.00000   -1.50000
AFIX   0
C20   1    0.659378    0.616282    0.923055    11.00000    0.02733    0.03021 =
         0.03768    0.00423    0.00923    0.00431
AFIX  13
H20A  2    0.725448    0.521428    0.929950    11.00000   -1.20000
AFIX   0
C21   1    0.539769    0.570364    0.946129    11.00000    0.04116    0.03773 =
         0.05122    0.00155    0.02115   -0.00221
AFIX 137
H21A  2    0.507435    0.454553    0.936141    11.00000   -1.50000
H21B  2    0.471365    0.657679    0.938184    11.00000   -1.50000
H21C  2    0.563959    0.569475    0.978830    11.00000   -1.50000
AFIX   0
C22   1    0.724287    0.790854    0.937499    11.00000    0.02748    0.03127 =
         0.02970    0.00242    0.00931    0.00578
O22   3    0.786151    0.845626    0.900034    11.00000    0.02966    0.03410 =
         0.03018   -0.00107    0.00608   -0.00334
C23   1    0.825602    0.780807    0.978529    11.00000    0.03250    0.03530 =
         0.03403    0.00070    0.00432    0.00898
AFIX  23
H23A  2    0.900580    0.710930    0.971058    11.00000   -1.20000
H23B  2    0.787664    0.719524    1.002943    11.00000   -1.20000
AFIX   0
C24   1    0.874037    0.959739    0.995346    11.00000    0.03541    0.04324 =
         0.03164   -0.00243    0.00534    0.00263
AFIX  23
H24A  2    0.925527    1.013808    0.973264    11.00000   -1.20000
H24B  2    0.931321    0.946983    1.024228    11.00000   -1.20000
AFIX   0
C25   1    0.758465    1.076958    1.001957    11.00000    0.03913    0.03379 =
         0.03033    0.00016    0.00885   -0.00157
AFIX  13
H25A  2    0.711237    1.023022    1.025670    11.00000   -1.20000
AFIX   0
C26   1    0.666866    1.079770    0.958369    11.00000    0.03634    0.02956 =
         0.04387   -0.00069    0.01322    0.00499
AFIX  23
H26A  2    0.590926    1.154625    0.962215    11.00000   -1.20000
H26B  2    0.712377    1.132108    0.934435    11.00000   -1.20000
AFIX   0
O26   3    0.621854    0.909034    0.944596    11.00000    0.02698    0.03193 =
         0.04029    0.00009    0.00727    0.00460
C27   1    0.799098    1.260678    1.017147    11.00000    0.04967    0.04308 =
         0.05255   -0.00883    0.01111   -0.00259
AFIX 137
H27A  2    0.721694    1.328369    1.022111    11.00000   -1.50000
H27B  2    0.843031    1.317617    0.993893    11.00000   -1.50000
H27C  2    0.858775    1.254532    1.045235    11.00000   -1.50000
AFIX   0
C51   1    0.223449    0.406458    0.506401    11.00000    0.06315    0.03999 =
         0.04088   -0.00299    0.00733   -0.00444
AFIX  23
H51A  2    0.277007    0.315975    0.523636    11.00000   -1.20000
H51B  2    0.130898    0.382283    0.509444    11.00000   -1.20000
AFIX   0
C52   1    0.243157    0.393001    0.456905    11.00000    0.06768    0.03959 =
         0.04837   -0.00787    0.01446   -0.01002
AFIX  23
H52A  2    0.337374    0.401621    0.454168    11.00000   -1.20000
H52B  2    0.212238    0.277316    0.445168    11.00000   -1.20000
AFIX   0
C53   1    0.171586    0.533582    0.429096    11.00000    0.03911    0.06309 =
         0.04150   -0.00286    0.00924   -0.01888
O53   3    0.131189    0.512109    0.389110    11.00000    0.05941    0.08719 =
         0.03651   -0.00634    0.00491   -0.02732
C54   1    0.158741    0.700038    0.451629    11.00000    0.03352    0.05490 =
         0.03669    0.00547   -0.00012    0.00042
AFIX  43
H54A  2    0.115122    0.792746    0.434818    11.00000   -1.20000
AFIX   0
C55   1    0.205178    0.730075    0.494952    11.00000    0.03032    0.04661 =
         0.03818    0.00099    0.00132   -0.00330
C56   1    0.210033    0.912776    0.513949    11.00000    0.06137    0.03669 =
         0.03943    0.01192   -0.00822    0.00541
AFIX  23
H56A  2    0.158659    0.991433    0.492238    11.00000   -1.20000
H56B  2    0.301458    0.954240    0.517670    11.00000   -1.20000
AFIX   0
C57   1    0.157619    0.924135    0.558724    11.00000    0.06303    0.03251 =
         0.03959   -0.00049   -0.00772    0.00674
AFIX  23
H57A  2    0.062215    0.904710    0.554016    11.00000   -1.20000
H57B  2    0.173438    1.043227    0.571189    11.00000   -1.20000
AFIX   0
C58   1    0.220135    0.791151    0.592593    11.00000    0.03400    0.02955 =
         0.03934    0.00470   -0.00446   -0.00227
AFIX  13
H58A  2    0.315757    0.815756    0.598398    11.00000   -1.20000
AFIX   0
C59   1    0.200602    0.606047    0.571950    11.00000    0.03168    0.02931 =
         0.04095    0.00163   -0.00156   -0.00413
AFIX  13
H59A  2    0.104351    0.591951    0.563895    11.00000   -1.20000
AFIX   0
C60   1    0.260375    0.587110    0.526811    11.00000    0.03518    0.03411 =
         0.03606    0.00243    0.00094   -0.00071
C61   1    0.242782    0.458837    0.605758    11.00000    0.05578    0.02510 =
         0.04854   -0.00031    0.01239   -0.00106
AFIX  23
H61A  2    0.213963    0.345210    0.592116    11.00000   -1.20000
H61B  2    0.339147    0.456891    0.611678    11.00000   -1.20000
AFIX   0
C62   1    0.187319    0.479243    0.650448    11.00000    0.04517    0.02758 =
         0.04839    0.00356    0.00762   -0.00038
AFIX  23
H62A  2    0.091513    0.464062    0.645362    11.00000   -1.20000
H62B  2    0.223831    0.386954    0.671550    11.00000   -1.20000
AFIX   0
C63   1    0.219533    0.658236    0.671377    11.00000    0.02437    0.02795 =
         0.04006    0.00575    0.00456   -0.00076
C64   1    0.164036    0.798303    0.637151    11.00000    0.02983    0.02405 =
         0.03861    0.00220   -0.00670    0.00102
AFIX  13
H64A  2    0.068828    0.772738    0.630048    11.00000   -1.20000
AFIX   0
C65   1    0.174335    0.967694    0.664730    11.00000    0.04393    0.03076 =
         0.03690    0.00693   -0.00832    0.00466
AFIX  23
H65A  2    0.264652    1.013325    0.668725    11.00000   -1.20000
H65B  2    0.114925    1.058770    0.650414    11.00000   -1.20000
AFIX   0
C66   1    0.132808    0.907708    0.709578    11.00000    0.02899    0.03263 =
         0.04046   -0.00378   -0.00598    0.00169
AFIX  13
H66A  2    0.040159    0.941440    0.711372    11.00000   -1.20000
AFIX   0
C67   1    0.148074    0.706524    0.712243    11.00000    0.02270    0.03048 =
         0.04570    0.00358    0.00078   -0.00391
AFIX  13
H67A  2    0.059542    0.651784    0.708193    11.00000   -1.20000
AFIX   0
C68   1    0.367267    0.676667    0.683389    11.00000    0.02869    0.04812 =
         0.04109    0.01235    0.00502    0.00646
AFIX 137
H68A  2    0.400705    0.577591    0.702148    11.00000   -1.50000
H68B  2    0.386771    0.785950    0.699968    11.00000   -1.50000
H68C  2    0.408876    0.678256    0.655740    11.00000   -1.50000
AFIX   0
C69   1    0.410781    0.605480    0.533945    11.00000    0.03611    0.05350 =
         0.04254    0.00688    0.00172    0.00245
AFIX 137
H69A  2    0.443581    0.609293    0.504650    11.00000   -1.50000
H69B  2    0.449020    0.505170    0.551198    11.00000   -1.50000
H69C  2    0.434878    0.713595    0.550501    11.00000   -1.50000
AFIX   0
C70   1    0.212571    0.671115    0.760270    11.00000    0.03024    0.03380 =
         0.04342    0.00864    0.00585    0.00286
AFIX  13
H70A  2    0.305838    0.640876    0.758412    11.00000   -1.20000
AFIX   0
C71   1    0.153428    0.520421    0.784299    11.00000    0.07890    0.03601 =
         0.05985    0.01240    0.02142   -0.00106
AFIX 137
H71A  2    0.195903    0.513005    0.815386    11.00000   -1.50000
H71B  2    0.166535    0.410580    0.768617    11.00000   -1.50000
H71C  2    0.059876    0.540931    0.784321    11.00000   -1.50000
AFIX   0
C72   1    0.210749    0.849836    0.783439    11.00000    0.02298    0.03643 =
         0.03821    0.01076    0.00387   -0.00046
O72   3    0.216273    0.973614    0.748344    11.00000    0.03559    0.03302 =
         0.03303    0.00203   -0.00313   -0.00685
C73   1    0.323871    0.882344    0.819526    11.00000    0.02710    0.05977 =
         0.03814    0.01302   -0.00091   -0.00220
AFIX  23
H73A  2    0.404679    0.893002    0.805160    11.00000   -1.20000
H73B  2    0.333915    0.779920    0.839885    11.00000   -1.20000
AFIX   0
C74   1    0.308374    1.046604    0.847489    11.00000    0.03257    0.06432 =
         0.03232    0.00741   -0.00865   -0.00962
AFIX  23
H74A  2    0.378690    1.050986    0.873147    11.00000   -1.20000
H74B  2    0.315816    1.151835    0.828725    11.00000   -1.20000
AFIX   0
C75   1    0.177580    1.045787    0.864828    11.00000    0.04497    0.04273 =
         0.03041    0.00950    0.00135   -0.00482
AFIX  13
H75A  2    0.174481    0.942133    0.885024    11.00000   -1.20000
AFIX   0
C76   1    0.072843    1.022411    0.824807    11.00000    0.03292    0.03520 =
         0.04168    0.00053    0.00300   -0.00185
AFIX  23
H76A  2   -0.013932    1.022562    0.835517    11.00000   -1.20000
H76B  2    0.076102    1.122337    0.803961    11.00000   -1.20000
AFIX   0
O76   3    0.089034    0.862914    0.801076    11.00000    0.02755    0.03510 =
         0.04992   -0.00172    0.00800   -0.00380
C77   1    0.152177    1.208308    0.891503    11.00000    0.06411    0.06304 =
         0.03539    0.00198   -0.00050   -0.00654
AFIX 137
H77A  2    0.224238    1.225643    0.915645    11.00000   -1.50000
H77B  2    0.070563    1.193980    0.904579    11.00000   -1.50000
H77C  2    0.145329    1.310222    0.871506    11.00000   -1.50000
HKLF    4
REM  d3ona in P2(1)
REM R1 =  0.0519 for   3908 Fo > 4sig(Fo)  and  0.0818 for all   5346 data
REM    549 parameters refined using      1 restraints
END
WGHT      0.0354      0.2226
REM Highest difference peak  0.227,  deepest hole -0.185,  1-sigma level  0.040
Q1    1   0.7968  0.6090  0.6446  11.00000  0.05    0.23
Q2    1   0.0156  0.7599  0.6288  11.00000  0.05    0.18
Q3    1  -0.0574  0.6875  0.5878  11.00000  0.05    0.15
Q4    1   0.5814  0.3664  0.9863  11.00000  0.05    0.15
Q5    1   0.9941  0.2167  0.7020  11.00000  0.05    0.14
Q6    1   0.4011  0.3445  0.5521  11.00000  0.05    0.14
Q7    1   0.7242  0.7468  1.0327  11.00000  0.05    0.14
Q8    1   0.4894  0.0655  0.7167  11.00000  0.05    0.14
Q9    1   0.3220  0.5971  0.5297  11.00000  0.05    0.13
Q10   1   0.5381  1.1259  0.9485  11.00000  0.05    0.13
;
data_global
_journal_date_recd_electronic     2012-06-15
_journal_date_accepted     2012-06-26
_journal_name_full     'Acta Crystallographica, Section E'
_journal_year     2012
_journal_volume     68
_journal_issue      8
_journal_page_first     o2358
_journal_page_last     o2358
_journal_paper_category     QO
_journal_paper_doi     10.1107/S160053681202908X
_journal_coeditor_code     GG2086
_publ_contact_author_name     'Maria Guadalupe Hernandez Linares'
_publ_contact_author_address
;
Escuelas de Ingenier\'ia en Petr\'oleos e Ingenier\'ia Qu\'imica
Universidad del Istmo
Ciudad Universitaria s/n
70760 Sto. Domingo Tehuantepec, Oax.
Mexico
;
_publ_contact_author_email     maguhdez@hotmail.com
_publ_contact_author_fax     ?
_publ_contact_author_phone     ?
_publ_section_title
;
Diosgenone: a second <i>P</i>2~1~ polymorph
;
loop_
    _publ_author_name
    _publ_author_footnote
    _publ_author_address
    "Hern\'andez Linares, Mar\'ia-Guadalupe" .
;
Escuelas de Ingenier\'ia en Petr\'oleos e Ingenier\'ia Qu\'imica
Universidad del Istmo
Ciudad Universitaria s/n
70760 Sto. Domingo Tehuantepec, Oax.
Mexico
;
    "Guerrero-Luna, Gabriel" .
;
Escuelas de Ingenier\'ia en Petr\'oleos e Ingenier\'ia Qu\'imica
Universidad del Istmo
Ciudad Universitaria s/n
70760 Sto. Domingo Tehuantepec, Oax.
Mexico
;
    "Bern\`es, Sylvain" .
;
DEP Facultad de Ciencias Qu\'imicas, UANL
Guerrero y Progreso S/N
Col. Trevi\~no
64570 Monterrey, NL
Mexico
;
    "Flores-Alamo, Marcos" .
;
Facultad de Qu\'imica
Universidad Nacional Aut\'onoma de M\'exico
M\'exico DF 04510
Mexico
;
    "Fern\'andez-Herrera, Mar\'ia A." .
;
Escuelas de Ingenier\'ia en Petr\'oleos e Ingenier\'ia Qu\'imica
Universidad del Istmo
Ciudad Universitaria s/n
70760 Sto. Domingo Tehuantepec, Oax.
Mexico
;
_exptl_special_details     ?
