# Supplementary material for: Diosgenone: a second P21 polymorph
Source: Acta Crystallogr Sect E Struct Rep Online. 2012 Jul 7;68(Pt 8):o2358. doi: 10.1107/S160053681202908X (PMC3414291; doi:10.1107/S160053681202908X)
Supplement: Supplementary file 2 [file e-68-o2358-Isup2.hkl]

# 
# h,k,l, Fc-squared, Fo-squared, sigma(Fo-squared) and status flag 
# 
data_I
_shelx_title ' d3ona in P2(1)' 
_shelx_refln_list_code          4 
_shelx_F_calc_maximum      271.89 
_exptl_crystal_F_000       904.00 
_reflns_d_resolution_high  0.7900 
 
loop_ 
 _symmetry_equiv_pos_as_xyz 
 'x, y, z' 
 '-x, y+1/2, -z' 
 
_cell_length_a    10.3396 
_cell_length_b     7.6466 
_cell_length_c    29.9511 
_cell_angle_alpha  90.000 
_cell_angle_beta   97.207 
_cell_angle_gamma  90.000 
 
_shelx_F_squared_multiplier     1.000 
 
loop_ 
 _refln_index_h 
 _refln_index_k 
 _refln_index_l 
 _refln_F_squared_calc 
 _refln_F_squared_meas 
 _refln_F_squared_sigma 
 _refln_observed_status 
   2   0   0    73923.13    65758.70    566.51 o 
   3   0   0    12205.47    11893.49    133.58 o 
   4   0   0      660.47      626.08     25.40 o 
   5   0   0     2861.60     2811.96     44.51 o 
   6   0   0      450.19      466.33     19.00 o 
   7   0   0      603.15      566.34     22.93 o 
   8   0   0      192.91      176.54     20.55 o 
   9   0   0       72.65       73.25     15.31 o 
  10   0   0       15.86       37.78     14.78 o 
  11   0   0       56.65       85.88     18.51 o 
  12   0   0        0.52      -13.30     13.66 o 
   2   1   0       86.81       99.85     14.16 o 
   3   1   0     2214.74     2295.30     25.29 o 
   4   1   0     3868.74     3993.33     39.74 o 
   5   1   0      631.52      650.89     16.52 o 
   6   1   0      298.39      318.99     12.99 o 
   7   1   0      617.39      626.51     18.67 o 
   8   1   0      143.37      143.13     10.75 o 
   9   1   0      206.47      222.65     17.30 o 
  10   1   0       97.83       90.29     13.47 o 
  11   1   0        2.82        6.68      8.51 o 
  12   1   0       19.66       26.87      9.63 o 
   0   2   0     1895.96     1826.06     25.82 o 
   1   2   0     3376.29     3223.73     34.22 o 
   2   2   0     1475.16     1410.03     16.56 o 
   3   2   0      175.33      165.78      6.91 o 
   4   2   0      261.52      304.82     11.35 o 
   5   2   0       85.55       89.26      6.63 o 
   6   2   0       62.76       57.07      5.94 o 
   7   2   0      202.95      191.78     11.11 o 
   8   2   0       11.67        9.72      4.94 o 
   9   2   0       10.57        3.61      7.00 o 
  10   2   0       72.03       58.30     11.55 o 
  11   2   0        5.70       13.81     22.68 o 
  12   2   0       47.22       60.15     22.10 o 
   1   3   0      578.77      570.88     10.80 o 
   2   3   0      717.17      729.65     13.82 o 
   3   3   0     1982.84     1965.01     29.51 o 
   4   3   0      749.28      747.84     15.46 o 
   5   3   0      764.29      833.67     19.33 o 
   6   3   0      174.41      160.94      8.36 o 
   7   3   0       83.14       85.03      7.72 o 
   8   3   0       92.87       98.73      8.96 o 
   9   3   0      152.06      138.76     14.04 o 
  10   3   0       18.44       10.26     15.24 o 
  11   3   0       31.09       34.86     12.92 o 
  12   3   0       27.74       15.04      9.90 o 
   0   4   0      345.83      339.14     14.97 o 
   1   4   0     1729.80     1800.07     27.43 o 
   2   4   0      249.63      279.97      9.70 o 
   3   4   0     1462.00     1436.47     22.00 o 
   4   4   0       89.53      100.55      6.66 o 
   5   4   0      110.44      101.14      6.35 o 
   6   4   0      296.96      290.16     12.94 o 
   7   4   0      215.95      237.82     15.47 o 
   8   4   0      111.10      108.80      9.70 o 
   9   4   0       45.21       34.27     10.11 o 
  10   4   0       21.05       37.50     13.86 o 
  11   4   0        0.13      -10.79     19.81 o 
   1   5   0      102.09      104.16      6.37 o 
   2   5   0       85.27       95.48      6.87 o 
   3   5   0      158.15      133.10      9.53 o 
   4   5   0       12.23       12.89      3.42 o 
   5   5   0      325.94      319.89     13.37 o 
   6   5   0      276.25      264.88     26.34 o 
   7   5   0      191.27      163.30     10.99 o 
   8   5   0       50.75       45.34      9.86 o 
   9   5   0       15.97        6.07      7.66 o 
  10   5   0        3.15        9.10     16.68 o 
  11   5   0        6.01      -10.59     10.59 o 
   0   6   0       18.39       13.87      4.81 o 
   1   6   0       11.12        8.47      3.98 o 
   2   6   0      174.46      151.97      8.96 o 
   3   6   0       39.63       26.61     12.60 o 
   4   6   0      139.65      162.10     13.25 o 
   5   6   0       32.57       38.18      6.00 o 
   6   6   0        2.01        5.47      4.38 o 
   7   6   0       24.87       20.26      8.40 o 
   8   6   0        3.26       -5.33      7.60 o 
   9   6   0       15.19        1.94      8.72 o 
  10   6   0       14.42        6.98     14.80 o 
   1   7   0      302.43      292.28     11.49 o 
   2   7   0      488.87      493.75     18.77 o 
   3   7   0       10.65        5.28      6.33 o 
   4   7   0      532.47      552.10     26.27 o 
   5   7   0       13.23       23.06      7.76 o 
   6   7   0       41.44       32.04      8.43 o 
   7   7   0       85.98       83.19     20.00 o 
   8   7   0        5.81        4.35     12.51 o 
   0   8   0       68.13       80.81     14.70 o 
   1   8   0       28.82       31.30      6.65 o 
   2   8   0       29.85       22.67      5.90 o 
   3   8   0      234.69      249.52     15.60 o 
   4   8   0       31.87       57.70     10.97 o 
   5   8   0       16.75       25.79     13.54 o 
   6   8   0        5.31       29.27     16.00 o 
   7   8   0       40.58       30.53     16.44 o 
   1   9   0        9.06       -2.09      9.68 o 
   2   9   0       82.05       85.94     18.48 o 
   3   9   0       49.13       71.68     18.51 o 
   4   9   0       77.48       71.65     18.54 o 
 -13   0   1       49.65       75.43     20.81 o 
 -12   0   1        7.25       18.22     12.38 o 
 -11   0   1        2.21       -5.03     12.49 o 
 -10   0   1        9.90        9.12      9.76 o 
  -9   0   1       35.90       35.22     12.54 o 
  -8   0   1       35.72       20.76     14.20 o 
  -7   0   1       59.17       56.83      8.59 o 
  -6   0   1      107.84      116.17     10.28 o 
  -5   0   1      581.96      672.84     23.74 o 
  -4   0   1       13.61       14.91      6.50 o 
  -3   0   1     5847.23     5664.14     78.19 o 
  -2   0   1    20368.62    19660.36    186.94 o 
   2   0   1    26449.63    24934.12    232.59 o 
   3   0   1     4992.91     4913.45     72.13 o 
   4   0   1     2095.85     2236.70     50.17 o 
   5   0   1      956.16      959.20     25.19 o 
   6   0   1      631.29      704.61     23.72 o 
   7   0   1        0.23        2.20      4.53 o 
   8   0   1      199.19      179.89     20.96 o 
   9   0   1       19.85       33.70     13.15 o 
  10   0   1        1.06       -5.81     10.59 o 
  11   0   1       80.45       86.48     18.92 o 
  12   0   1       88.13      116.40     23.22 o 
 -12   1   1       44.27       53.53     11.74 o 
 -11   1   1       73.66       90.04     13.40 o 
 -10   1   1       39.69       21.47      8.76 o 
  -9   1   1       94.42       87.19     11.78 o 
  -8   1   1      106.22      119.34     16.34 o 
  -7   1   1      644.28      634.95     17.02 o 
  -6   1   1      336.34      334.35     11.45 o 
  -5   1   1      649.72      702.71     16.87 o 
  -4   1   1     3878.23     3907.74     38.68 o 
  -3   1   1     1295.33     1289.52     17.87 o 
  -2   1   1     5480.18     5312.81     37.02 o 
   1   1   1    20354.50    19927.14    187.76 o 
   2   1   1     4732.00     4615.74     44.35 o 
   3   1   1     1775.84     1784.89     22.47 o 
   4   1   1       70.61       69.14      7.74 o 
   5   1   1      184.79      180.19      9.18 o 
   6   1   1      142.31      145.08      9.05 o 
   7   1   1       67.49       70.46      7.96 o 
   8   1   1      272.91      259.97     20.79 o 
   9   1   1      141.48      143.09     14.38 o 
  10   1   1       40.92       44.26     18.15 o 
  11   1   1        8.29        6.39      8.58 o 
  12   1   1       44.04       57.70     12.84 o 
 -12   2   1       13.29       32.46     11.17 o 
 -11   2   1       46.72       41.80     10.41 o 
 -10   2   1       62.85       68.89     13.31 o 
  -9   2   1      134.37      154.75     41.51 o 
  -8   2   1        6.67       10.56      4.81 o 
  -7   2   1      179.61      177.11     10.36 o 
  -6   2   1       21.25       18.26      4.21 o 
  -5   2   1      207.41      205.47      9.28 o 
  -4   2   1      128.33      140.11      7.03 o 
  -3   2   1     2047.11     2092.78     21.63 o 
  -2   2   1     1178.39     1136.56     14.03 o 
  -1   2   1     2667.75     2522.92     24.99 o 
   0   2   1      436.48      415.62      9.44 o 
   1   2   1       16.12       14.75      3.13 o 
   2   2   1     2853.76     2859.94     32.52 o 
   3   2   1      571.53      619.63     16.73 o 
   4   2   1       31.37       26.01      4.51 o 
   5   2   1      632.57      651.00     16.74 o 
   6   2   1      852.55      890.62     21.46 o 
   7   2   1       26.51       20.51      5.25 o 
   8   2   1       17.83       22.82      5.50 o 
   9   2   1       76.48       70.34     10.99 o 
  10   2   1      173.25      180.20     16.92 o 
  11   2   1       29.16       20.88      9.66 o 
  12   2   1        8.48       13.68     18.89 o 
 -12   3   1       63.04       93.36     20.15 o 
 -11   3   1       50.40       54.08     10.98 o 
 -10   3   1       40.37       32.85      9.83 o 
  -9   3   1       44.08       42.14      7.07 o 
  -8   3   1       95.51       76.31      9.98 o 
  -7   3   1       42.55       47.96      8.53 o 
  -6   3   1        3.82        4.46      2.92 o 
  -5   3   1      209.59      218.30     11.65 o 
  -4   3   1      210.13      235.99      9.17 o 
  -3   3   1      586.96      629.01     13.86 o 
  -2   3   1      272.32      285.55     11.31 o 
  -1   3   1       59.64       67.33      4.24 o 
   0   3   1      146.39      141.73      5.43 o 
   1   3   1      412.13      418.05     10.28 o 
   2   3   1      831.36      869.87     15.44 o 
   3   3   1     3831.82     3983.64     54.44 o 
   4   3   1      789.08      849.39     16.84 o 
   5   3   1      399.39      421.24     14.29 o 
   6   3   1       18.20       15.33      5.23 o 
   7   3   1      180.45      198.33     14.12 o 
   8   3   1      122.93      130.82     10.42 o 
   9   3   1       25.91       20.52      7.83 o 
  10   3   1       20.61        7.34      7.36 o 
  11   3   1       26.92       29.63      9.93 o 
  12   3   1        9.55       25.21     10.39 o 
 -11   4   1        2.47       20.81     15.37 o 
 -10   4   1      117.48      109.65     22.39 o 
  -9   4   1       79.38       81.18     12.59 o 
  -8   4   1      127.19      126.21     10.99 o 
  -7   4   1       99.07       90.25      8.36 o 
  -6   4   1      212.69      215.30     11.17 o 
  -5   4   1        0.58        1.16      3.04 o 
  -4   4   1      941.88      968.03     20.23 o 
  -3   4   1      451.10      492.72     12.41 o 
  -2   4   1      522.73      565.10     13.41 o 
  -1   4   1      457.96      477.59     11.16 o 
   0   4   1     1448.74     1448.41     19.37 o 
   1   4   1     1116.02     1169.45     17.75 o 
   2   4   1      314.33      326.67     10.73 o 
   3   4   1       30.32       24.43      4.20 o 
   4   4   1      664.84      672.93     14.68 o 
   5   4   1      128.70      131.32      7.20 o 
   6   4   1       14.97       15.81      5.65 o 
   7   4   1      145.92      155.56     10.57 o 
   8   4   1       60.86       55.60      7.20 o 
   9   4   1       18.29       10.21      7.76 o 
  10   4   1      106.56      133.46     44.72 o 
  11   4   1       13.53        8.68      9.03 o 
 -11   5   1        6.53       16.80     12.76 o 
 -10   5   1       24.45       22.55      9.40 o 
  -9   5   1        2.27        6.39      7.50 o 
  -8   5   1       52.46       50.56     10.31 o 
  -7   5   1       51.82       45.27      6.31 o 
  -6   5   1      231.43      234.49     11.89 o 
  -5   5   1      123.84      124.54      8.40 o 
  -4   5   1       97.77       96.32      6.58 o 
  -3   5   1      457.12      440.64     12.90 o 
  -2   5   1       32.77       30.68      4.52 o 
  -1   5   1      101.73      102.56      7.96 o 
   0   5   1      246.02      252.26      8.99 o 
   1   5   1       44.41       39.12      8.47 o 
   2   5   1      545.24      562.64     15.37 o 
   3   5   1      135.53      133.27      9.69 o 
   4   5   1       95.97      104.83      7.15 o 
   5   5   1       94.91      128.18      9.99 o 
   6   5   1      108.40      101.61      8.81 o 
   7   5   1       67.11       69.83      8.08 o 
   8   5   1      250.48      239.47     36.08 o 
   9   5   1       38.03       56.52     15.37 o 
  10   5   1       51.41       53.66     14.61 o 
  11   5   1       14.41       33.66     14.77 o 
 -10   6   1       37.42       63.84     19.53 o 
  -9   6   1       45.33       85.74     22.88 o 
  -8   6   1       66.29       70.42     15.64 o 
  -7   6   1       26.42       36.32     12.78 o 
  -6   6   1      355.52      387.20     15.47 o 
  -5   6   1       96.34       95.17     13.57 o 
  -4   6   1      130.55      133.19      8.93 o 
  -3   6   1      162.08      138.85     12.68 o 
  -2   6   1      128.51      111.28      7.68 o 
  -1   6   1       26.56       25.47      3.86 o 
   0   6   1       31.62       33.40      4.23 o 
   1   6   1      264.28      286.70     17.06 o 
   2   6   1       31.94       35.46      5.55 o 
   3   6   1       12.27       11.27      4.75 o 
   4   6   1      271.83      287.33     13.49 o 
   5   6   1        5.80        6.88      4.71 o 
   6   6   1      152.56      135.69      9.98 o 
   7   6   1       67.74       81.27     12.24 o 
   8   6   1      106.26      122.30     16.12 o 
   9   6   1        3.23       21.65     22.72 o 
  10   6   1        9.27       22.21     14.36 o 
  -9   7   1        3.31       19.21     15.73 o 
  -8   7   1       24.02       41.18     15.09 o 
  -7   7   1       41.74       39.05     16.44 o 
  -6   7   1       33.77       42.64      9.90 o 
  -5   7   1       44.16       25.85      8.71 o 
  -4   7   1       80.17       88.55     14.20 o 
  -3   7   1      137.47      133.88     13.15 o 
  -2   7   1      290.19      314.92     12.65 o 
  -1   7   1      338.69      312.07     12.78 o 
   0   7   1      285.81      269.07     11.03 o 
   1   7   1        7.40       17.60      4.17 o 
   2   7   1      219.47      210.59     12.77 o 
   3   7   1      153.64      140.07     13.79 o 
   4   7   1        8.94        2.95      6.27 o 
   5   7   1       45.71       39.91      9.80 o 
   6   7   1       27.92       16.39     16.66 o 
   7   7   1        2.65       -0.17      7.59 o 
   8   7   1       23.50       24.39     16.70 o 
  -7   8   1       12.16       28.56     14.38 o 
  -6   8   1        2.47        6.68     10.06 o 
  -5   8   1       95.65       94.34     20.55 o 
  -4   8   1      101.11      100.17     21.21 o 
  -3   8   1       40.29       52.87      7.71 o 
  -2   8   1       99.20       88.92      9.11 o 
  -1   8   1      187.87      180.06     14.60 o 
   0   8   1        3.79        2.06      5.44 o 
   1   8   1      170.48      196.62     13.20 o 
   2   8   1      170.89      165.15     12.27 o 
   3   8   1      192.31      169.38     16.27 o 
   4   8   1       75.86       77.73     12.04 o 
   5   8   1       55.13       52.49     17.04 o 
   6   8   1        0.88        7.38     10.46 o 
   7   8   1       22.84        9.68     11.87 o 
  -4   9   1       11.41       31.42     15.01 o 
  -3   9   1       34.20       65.97     18.56 o 
  -2   9   1        3.22       -8.97     12.44 o 
  -1   9   1       60.85       75.82     17.40 o 
   0   9   1       31.67       37.83      7.52 o 
   1   9   1       15.27       20.80      5.98 o 
   2   9   1       14.28       27.86     13.77 o 
   3   9   1       24.17       43.00     16.01 o 
   4   9   1      129.16      155.06     25.23 o 
 -13   0   2       57.03       14.03     14.38 o 
 -12   0   2        4.07       -7.20     12.94 o 
 -11   0   2      173.80      134.20     21.43 o 
 -10   0   2       46.11       69.01     17.78 o 
  -9   0   2        0.00      -11.43     11.43 o 
  -8   0   2       32.82       47.56      8.44 o 
  -7   0   2        1.34       -4.26      5.17 o 
  -6   0   2      974.44      976.58     27.21 o 
  -5   0   2       67.32       73.30      7.87 o 
  -4   0   2       14.25       11.76      5.70 o 
  -3   0   2     7954.16     7733.04     96.57 o 
  -2   0   2      216.92      228.85     11.25 o 
   2   0   2     1378.68     1394.81     29.78 o 
   3   0   2       16.64       37.93      7.40 o 
   4   0   2     1759.55     1856.91     45.66 o 
   5   0   2      170.61      189.65     16.69 o 
   6   0   2      747.65      811.16     32.52 o 
   7   0   2       21.39       14.46      6.37 o 
   8   0   2      174.16      203.97     22.91 o 
   9   0   2      193.51      200.32     23.88 o 
  10   0   2        6.21       -5.71     11.86 o 
  11   0   2        7.85        1.79     11.75 o 
  12   0   2        0.01      -15.74     15.74 o 
 -12   1   2       13.27       -6.11      9.78 o 
 -11   1   2        1.88        5.55     10.75 o 
 -10   1   2       42.59       40.85      9.64 o 
  -9   1   2       32.08       34.22     10.25 o 
  -8   1   2       47.52       42.07      6.24 o 
  -7   1   2      112.64      105.88      7.56 o 
  -6   1   2      473.28      472.77     13.43 o 
  -5   1   2       33.24       36.57      5.31 o 
  -4   1   2       32.23       21.57      3.89 o 
  -3   1   2     5473.36     5238.43     41.18 o 
  -2   1   2     2292.28     2288.99     26.22 o 
  -1   1   2    18835.71    17370.14    173.08 o 
   1   1   2    16348.39    15354.15    124.94 o 
   2   1   2     2183.68     2203.03     28.33 o 
   3   1   2     3276.11     3383.78     33.52 o 
   4   1   2     1831.30     1830.27     27.14 o 
   5   1   2     2172.06     2449.41     38.49 o 
   6   1   2      292.96      308.93     12.98 o 
   7   1   2     1534.03     1501.11     27.15 o 
   8   1   2      113.54       95.51     11.79 o 
   9   1   2       73.97       98.85     13.27 o 
  10   1   2      116.44      133.97     25.96 o 
  11   1   2        5.15       13.30      7.87 o 
  12   1   2       57.51       76.73     16.14 o 
 -12   2   2       50.28       59.45     12.02 o 
 -11   2   2        7.44       17.23     14.30 o 
 -10   2   2       62.74       65.82     11.85 o 
  -9   2   2      148.18      168.44     15.70 o 
  -8   2   2      469.38      430.42     22.93 o 
  -7   2   2       90.01       79.75      7.24 o 
  -6   2   2       79.80       76.90      6.69 o 
  -5   2   2     1051.14     1063.34     29.41 o 
  -4   2   2     1700.87     1703.69     21.21 o 
  -3   2   2     1134.95     1177.95     15.06 o 
  -2   2   2      303.92      309.31      7.56 o 
  -1   2   2     4229.50     4050.20     31.61 o 
   0   2   2       17.43       15.85      2.39 o 
   1   2   2      102.86      111.90      5.72 o 
   2   2   2     6650.28     6521.19     50.71 o 
   3   2   2      978.75      994.32     18.04 o 
   4   2   2     3377.59     3504.06     38.78 o 
   5   2   2       92.97      101.33      8.32 o 
   6   2   2       29.99       49.08     11.59 o 
   7   2   2      105.67       98.72      8.70 o 
   8   2   2      355.10      349.81     24.74 o 
   9   2   2       19.17       13.56      8.30 o 
  10   2   2       17.27       18.02      9.07 o 
  11   2   2       29.08       19.13      9.08 o 
  12   2   2       66.53       67.96     13.28 o 
 -12   3   2       48.66       63.72     13.44 o 
 -11   3   2       15.94       12.40      7.80 o 
 -10   3   2      112.05      104.43     28.95 o 
  -9   3   2       55.65       49.17      9.86 o 
  -8   3   2      343.40      337.89     15.00 o 
  -7   3   2       21.23       19.26      7.09 o 
  -6   3   2      154.53      142.29      7.18 o 
  -5   3   2        4.73        8.72      5.18 o 
  -4   3   2      192.39      189.00      8.34 o 
  -3   3   2       60.61       68.98      4.76 o 
  -2   3   2      253.17      285.48      8.84 o 
  -1   3   2      878.90      865.92     14.08 o 
   0   3   2      829.40      885.30     12.84 o 
   1   3   2      484.37      493.16     11.33 o 
   2   3   2     3355.00     3596.63     30.63 o 
   3   3   2     1530.24     1649.60     20.73 o 
   4   3   2     1492.43     1555.24     31.58 o 
   5   3   2       67.10       74.18      6.64 o 
   6   3   2       75.94       65.25      6.75 o 
   7   3   2       55.86       56.16      6.98 o 
   8   3   2       43.49       44.07      9.12 o 
   9   3   2        7.13        3.38      7.22 o 
  10   3   2        8.09       15.90      9.42 o 
  11   3   2       37.29       63.92     13.06 o 
  12   3   2       12.35       32.02     10.42 o 
 -11   4   2        7.58       21.50     14.77 o 
 -10   4   2       17.90       13.32     15.88 o 
  -9   4   2        3.07       -7.90     10.81 o 
  -8   4   2       63.34       59.36      7.63 o 
  -7   4   2       55.54       43.68      6.20 o 
  -6   4   2       75.11       76.37      6.95 o 
  -5   4   2      285.72      289.09     10.38 o 
  -4   4   2      103.45      120.31      9.52 o 
  -3   4   2      534.62      562.77     12.76 o 
  -2   4   2      543.32      563.63     12.03 o 
  -1   4   2       38.71       31.96      3.98 o 
   0   4   2       90.63      102.74      5.38 o 
   1   4   2      376.34      365.73     11.55 o 
   2   4   2      149.03      140.44      7.46 o 
   3   4   2       86.98       76.67      6.20 o 
   4   4   2      401.80      407.88     11.67 o 
   5   4   2      232.59      260.38     10.03 o 
   6   4   2      284.82      281.55     13.36 o 
   7   4   2       21.72       20.59      6.54 o 
   8   4   2       94.54       86.52      8.92 o 
   9   4   2       14.42        8.70      7.47 o 
  10   4   2      114.86      121.70     15.96 o 
  11   4   2       45.24       39.78     12.64 o 
 -11   5   2       31.31       29.94     16.14 o 
 -10   5   2        2.98       -6.65      7.89 o 
  -9   5   2       33.06       32.43      9.12 o 
  -8   5   2       37.54       59.63     10.39 o 
  -7   5   2      206.15      171.70     11.68 o 
  -6   5   2        2.92        3.73      3.92 o 
  -5   5   2       67.24       64.86      6.33 o 
  -4   5   2       88.11      100.75      7.07 o 
  -3   5   2      106.88      100.01      6.33 o 
  -2   5   2      179.87      159.55      7.30 o 
  -1   5   2      741.05      720.45     13.57 o 
   0   5   2      427.59      423.54     11.46 o 
   1   5   2      459.03      444.52     13.52 o 
   2   5   2       26.20       30.61      4.69 o 
   3   5   2      133.51      135.53     10.58 o 
   4   5   2       79.62       78.11      6.72 o 
   5   5   2        5.77        4.69      4.92 o 
   6   5   2      711.55      692.07     21.45 o 
   7   5   2      113.14      104.04     10.19 o 
   8   5   2      238.46      257.57     34.17 o 
   9   5   2       71.92      107.43     15.04 o 
  10   5   2       65.50       59.19     12.07 o 
  11   5   2        3.10      -13.83     13.83 o 
 -10   6   2       17.33       -2.11     13.35 o 
  -9   6   2       97.01       74.98     21.04 o 
  -8   6   2        5.19       20.29      8.42 o 
  -7   6   2      257.34      245.52     18.34 o 
  -6   6   2       48.68       41.18     11.51 o 
  -5   6   2      334.44      334.24     15.02 o 
  -4   6   2      185.67      178.79      9.84 o 
  -3   6   2       16.98       11.54      6.13 o 
  -2   6   2      419.35      408.92     11.99 o 
  -1   6   2     1760.61     1728.58     23.24 o 
   0   6   2     1500.86     1462.49     21.54 o 
   1   6   2     1281.52     1269.68     25.13 o 
   2   6   2      771.93      735.46     19.22 o 
   3   6   2      451.50      456.34     15.45 o 
   4   6   2      187.73      202.00     11.77 o 
   5   6   2      420.16      427.40     27.05 o 
   6   6   2       29.43       30.63      5.67 o 
   7   6   2      195.58      237.48     27.59 o 
   8   6   2        2.38       -3.13      6.75 o 
   9   6   2       47.55       47.43     11.05 o 
  10   6   2       19.59        9.55     16.09 o 
  -9   7   2       18.70        4.36     13.66 o 
  -8   7   2       18.55       26.14     13.39 o 
  -7   7   2       20.47        5.17     13.83 o 
  -6   7   2       89.27       89.59     12.07 o 
  -5   7   2        4.58       12.01      6.40 o 
  -4   7   2      252.01      266.82     17.83 o 
  -3   7   2      156.36      141.99     10.23 o 
  -2   7   2       43.92       47.39      5.58 o 
  -1   7   2       85.06       83.04      6.56 o 
   0   7   2        4.98        7.71      4.23 o 
   1   7   2      247.27      260.92     12.47 o 
   2   7   2      139.32      129.75     10.36 o 
   3   7   2      376.66      356.35     29.17 o 
   4   7   2       70.58       66.70     13.45 o 
   5   7   2      101.48      100.81     15.06 o 
   6   7   2        4.56        1.31      6.79 o 
   7   7   2       56.38       51.67     17.52 o 
   8   7   2       83.08       56.90     18.95 o 
  -7   8   2       44.43       41.33     17.22 o 
  -6   8   2       43.29       91.51     22.35 o 
  -5   8   2       30.54       34.46     16.25 o 
  -4   8   2        8.01        7.91     11.43 o 
  -3   8   2       16.29       12.74      5.27 o 
  -2   8   2        0.96        1.37      4.18 o 
  -1   8   2       55.85       63.41     10.74 o 
   0   8   2      259.30      255.42     14.83 o 
   1   8   2       57.40       80.20      9.11 o 
   2   8   2      110.05      114.66     10.81 o 
   3   8   2       49.54       61.89     11.53 o 
   4   8   2       46.65       53.33     10.37 o 
   5   8   2       83.22       85.70     12.89 o 
   6   8   2       14.38       32.51     14.87 o 
   7   8   2        5.85       49.19     18.26 o 
  -4   9   2       30.32       24.50     16.19 o 
  -3   9   2       17.09        7.06     10.40 o 
  -2   9   2       21.74       17.81     11.09 o 
  -1   9   2       46.74       67.04     17.02 o 
   0   9   2       79.88       81.64     11.58 o 
   1   9   2      121.20      147.70     12.24 o 
   2   9   2       93.52      116.08     19.05 o 
   3   9   2      111.79      149.12     23.23 o 
   4   9   2        1.46       -1.22     10.64 o 
 -13   0   3      169.76      196.68     28.83 o 
 -12   0   3       36.07       52.83     16.73 o 
 -11   0   3       96.43      131.06     21.45 o 
 -10   0   3      152.75       97.00     18.54 o 
  -9   0   3       32.79       31.57     12.09 o 
  -8   0   3        0.16        3.05      6.51 o 
  -7   0   3      142.59      150.14     12.23 o 
  -6   0   3       70.64       81.94      9.79 o 
  -5   0   3       14.72        7.22      8.17 o 
  -4   0   3      583.59      575.77     22.65 o 
  -3   0   3      149.48      162.03     11.93 o 
  -2   0   3      695.16      715.49     19.81 o 
   2   0   3      131.36      123.67      9.52 o 
   3   0   3     4343.10     4358.94     68.99 o 
   4   0   3       83.80       70.93     10.69 o 
   5   0   3      813.63      926.04     35.59 o 
   6   0   3        0.03        4.37      5.25 o 
   7   0   3       93.61      106.75     11.16 o 
   8   0   3      512.78      515.41     34.37 o 
   9   0   3        1.21       18.28     11.51 o 
  10   0   3      209.61      173.35     23.40 o 
  11   0   3       13.97       -1.70     12.26 o 
  12   0   3        0.14        8.28     11.51 o 
 -13   1   3       63.06       95.74     31.18 o 
 -12   1   3      105.29      114.14     14.97 o 
 -11   1   3       28.11       27.01      9.02 o 
 -10   1   3      112.78      120.60     13.95 o 
  -9   1   3       39.68       56.09     10.08 o 
  -8   1   3      115.21      120.81      9.65 o 
  -7   1   3       27.75       33.09      4.86 o 
  -6   1   3      192.47      191.56      8.80 o 
  -5   1   3      134.31      140.64     10.46 o 
  -4   1   3      616.22      637.37     13.95 o 
  -3   1   3     2512.62     2502.43     25.27 o 
  -2   1   3     1829.97     1751.82     16.38 o 
  -1   1   3     3285.74     3198.96     51.17 o 
   1   1   3     9178.48     8340.84     65.72 o 
   2   1   3      884.39      875.90     31.41 o 
   3   1   3     2682.62     2711.11     37.12 o 
   4   1   3       98.81      113.16      7.05 o 
   5   1   3      960.83      951.92     21.01 o 
   6   1   3      259.17      241.43     11.62 o 
   7   1   3      567.14      583.22     17.10 o 
   8   1   3       34.80       48.82     10.24 o 
   9   1   3      549.74      602.35     28.25 o 
  10   1   3       31.60       32.19     10.31 o 
  11   1   3       32.91       29.12      9.50 o 
  12   1   3       22.41       13.04      9.12 o 
 -12   2   3       73.43       97.32     29.17 o 
 -11   2   3      186.31      188.56     33.99 o 
 -10   2   3       13.82       16.42     18.72 o 
  -9   2   3      874.09      866.58     25.60 o 
  -8   2   3      140.36      112.41     18.18 o 
  -7   2   3       14.78       18.57      4.55 o 
  -6   2   3     1061.33     1072.74     22.27 o 
  -5   2   3      181.17      166.24      7.38 o 
  -4   2   3      911.44      961.43     18.22 o 
  -3   2   3       98.01      100.57      4.67 o 
  -2   2   3     1125.45     1086.19     12.74 o 
  -1   2   3     1491.37     1375.49     14.91 o 
   0   2   3     1780.50     1791.99     16.58 o 
   1   2   3     1306.81     1276.71     17.99 o 
   2   2   3       20.05       36.75      6.95 o 
   3   2   3     2180.33     2256.08     28.85 o 
   4   2   3      164.94      177.60      8.95 o 
   5   2   3     1282.40     1344.74     25.31 o 
   6   2   3      535.37      587.86     18.49 o 
   7   2   3      615.67      648.99     20.38 o 
   8   2   3      478.04      489.37     24.20 o 
   9   2   3       73.97       78.33     11.91 o 
  10   2   3       40.64       33.02     10.01 o 
  11   2   3       51.50       47.53     11.22 o 
  12   2   3       19.35       35.48     13.48 o 
 -12   3   3       24.84       45.23     25.02 o 
 -11   3   3       50.53       52.60     10.67 o 
 -10   3   3       29.36       45.70     10.43 o 
  -9   3   3       15.46       13.93      5.31 o 
  -8   3   3       36.14       46.00      6.51 o 
  -7   3   3        8.66        6.98      3.85 o 
  -6   3   3      117.43      120.16      6.50 o 
  -5   3   3      182.80      204.92     11.39 o 
  -4   3   3     2186.75     2269.00     27.91 o 
  -3   3   3      620.75      622.86     22.15 o 
  -2   3   3      170.25      170.00     10.53 o 
  -1   3   3      506.67      533.87      9.11 o 
   0   3   3      805.72      803.31     13.72 o 
   1   3   3     1139.49     1204.42     17.93 o 
   2   3   3     1667.66     1688.43     20.28 o 
   3   3   3      123.74      145.78      7.25 o 
   4   3   3      506.06      475.01     14.74 o 
   5   3   3      330.39      323.16     18.17 o 
   6   3   3      112.86       98.80      9.97 o 
   7   3   3      143.17      119.02      9.72 o 
   8   3   3       24.46       27.93      6.08 o 
   9   3   3       19.91       25.74     11.55 o 
  10   3   3       29.13       36.93     10.25 o 
  11   3   3       32.13       31.70     10.76 o 
  12   3   3        7.16      -17.38     19.18 o 
 -11   4   3        3.38       27.48     14.98 o 
 -10   4   3       97.42      110.23     21.79 o 
  -9   4   3       33.89       26.12     14.72 o 
  -8   4   3      100.90      112.76      9.41 o 
  -7   4   3       26.73       25.69      5.23 o 
  -6   4   3      214.21      215.06     11.66 o 
  -5   4   3      105.10      112.88      6.66 o 
  -4   4   3      401.70      388.51     17.15 o 
  -3   4   3      331.77      324.12      9.28 o 
  -2   4   3       77.97       81.39      4.87 o 
  -1   4   3       83.00       95.65      4.93 o 
   0   4   3      546.66      507.46     11.08 o 
   1   4   3      403.19      433.35     17.34 o 
   2   4   3      481.83      434.38     15.23 o 
   3   4   3      411.68      378.94     10.79 o 
   4   4   3       68.94       69.80      5.52 o 
   5   4   3       79.15       83.69      6.13 o 
   6   4   3      208.37      214.96     12.04 o 
   7   4   3       99.26       87.84      8.57 o 
   8   4   3      223.83      202.81     17.84 o 
   9   4   3       38.73       35.77      9.82 o 
  10   4   3       38.59       46.82     11.60 o 
  11   4   3        6.96        3.24      8.72 o 
 -11   5   3       24.25       10.07     12.65 o 
 -10   5   3       70.99       92.38     13.40 o 
  -9   5   3      105.71      105.53     12.98 o 
  -8   5   3       57.07       57.14     10.18 o 
  -7   5   3      166.05      167.06     10.25 o 
  -6   5   3      230.11      223.63     10.94 o 
  -5   5   3       16.66       12.24      3.72 o 
  -4   5   3      138.20      130.12      7.64 o 
  -3   5   3      727.48      712.84     20.56 o 
  -2   5   3      345.85      350.63     10.42 o 
  -1   5   3      363.36      344.07      9.93 o 
   0   5   3      954.08      974.63     21.29 o 
   1   5   3       10.72       17.24      3.88 o 
   2   5   3      132.82      128.28      7.94 o 
   3   5   3      212.56      232.42     12.62 o 
   4   5   3       17.29       21.44      5.24 o 
   5   5   3      324.08      326.96     15.50 o 
   6   5   3       37.16       28.78      6.03 o 
   7   5   3        7.84        6.31      7.32 o 
   8   5   3        4.82        7.06      7.88 o 
   9   5   3       19.06       20.02      9.10 o 
  10   5   3        6.69      -20.40     25.89 o 
 -10   6   3       21.94       50.72     20.16 o 
  -9   6   3       65.79       25.50     15.39 o 
  -8   6   3       28.70       24.54     11.38 o 
  -7   6   3       13.01       19.81      7.92 o 
  -6   6   3       42.55       47.72      8.95 o 
  -5   6   3      201.65      178.15      9.58 o 
  -4   6   3      170.75      160.03      8.86 o 
  -3   6   3      531.73      545.60     22.43 o 
  -2   6   3      375.39      357.81     10.29 o 
  -1   6   3      270.07      266.79      9.22 o 
   0   6   3      269.80      280.73     11.88 o 
   1   6   3      889.48      909.34     21.15 o 
   2   6   3      425.54      422.04     14.75 o 
   3   6   3      272.38      280.85     12.60 o 
   4   6   3      364.24      334.12     15.16 o 
   5   6   3      216.13      182.50     11.86 o 
   6   6   3       27.55       24.98      6.16 o 
   7   6   3       52.87       62.29     11.90 o 
   8   6   3       43.32       52.32     11.94 o 
   9   6   3       55.38       77.45     19.99 o 
  10   6   3       43.11       88.48     21.00 o 
  -9   7   3       28.72       41.03     16.43 o 
  -8   7   3      105.81      109.83     24.34 o 
  -7   7   3       64.87       63.25     18.01 o 
  -6   7   3       97.06      100.10     23.22 o 
  -5   7   3      247.14      260.74     17.73 o 
  -4   7   3       96.80       93.04      8.07 o 
  -3   7   3      140.37      145.23      9.79 o 
  -2   7   3       25.09       22.96      4.24 o 
  -1   7   3      118.93      130.72      8.70 o 
   0   7   3      630.72      670.20     19.14 o 
   1   7   3       37.44       41.95      5.88 o 
   2   7   3       87.91       93.76      9.48 o 
   3   7   3       30.98       36.90      6.89 o 
   4   7   3       88.47       86.74     10.74 o 
   5   7   3       69.50       82.78     23.11 o 
   6   7   3       33.26       27.27      8.89 o 
   7   7   3       17.64       21.39     23.47 o 
   8   7   3        6.71       23.41     14.85 o 
  -7   8   3       10.47       20.66     14.70 o 
  -6   8   3       71.23      101.87     22.74 o 
  -5   8   3       14.42        7.16     12.45 o 
  -4   8   3       27.60        1.79     12.52 o 
  -3   8   3       26.32       33.17      7.64 o 
  -2   8   3       43.93       51.26      9.03 o 
  -1   8   3       10.90       11.16      8.11 o 
   0   8   3       46.96       41.43      7.42 o 
   1   8   3       61.58       54.87     12.59 o 
   2   8   3      136.37      149.68     15.06 o 
   3   8   3       27.36       39.54     10.30 o 
   4   8   3       28.08       24.22      8.57 o 
   5   8   3       40.03       50.56     10.26 o 
   6   8   3        0.83       -7.41     12.37 o 
   7   8   3       32.17       42.50     15.37 o 
  -4   9   3       70.07       72.97     20.35 o 
  -3   9   3       53.75       77.77     18.16 o 
  -2   9   3        6.76       37.35     15.45 o 
  -1   9   3       85.80      103.65     20.69 o 
   0   9   3       31.71       58.00     11.08 o 
   1   9   3        9.51       20.58      5.85 o 
   2   9   3       96.25      107.67     11.33 o 
   3   9   3       26.29       13.52     11.20 o 
   4   9   3      138.99      147.60     22.52 o 
 -13   0   4       13.00       23.02     15.22 o 
 -12   0   4        8.86       25.43     14.47 o 
 -11   0   4        0.13       13.16     12.44 o 
 -10   0   4        2.14        9.46     11.81 o 
  -9   0   4       80.61       77.89     17.01 o 
  -8   0   4       46.85       51.10     12.72 o 
  -7   0   4       36.59       47.97      8.90 o 
  -6   0   4      349.17      393.56     25.44 o 
  -5   0   4     1305.19     1248.15     47.34 o 
  -4   0   4     2804.84     2833.42     39.75 o 
  -3   0   4      308.65      304.83     11.13 o 
  -2   0   4     6385.88     5986.28     74.78 o 
   1   0   4      902.98      911.86     21.39 o 
   2   0   4      128.58      121.21     10.00 o 
   3   0   4      195.98      199.26     14.30 o 
   4   0   4       99.41      105.40     12.00 o 
   5   0   4      240.15      244.73     19.12 o 
   6   0   4      674.10      705.92     24.52 o 
   7   0   4      150.94      143.92     12.70 o 
   8   0   4      892.61      924.28     46.12 o 
   9   0   4      522.89      593.48     40.07 o 
  10   0   4       48.45       55.69     17.18 o 
  11   0   4        3.82        1.36     12.64 o 
  12   0   4        8.76      -14.35     14.35 o 
 -13   1   4      145.26      196.65     20.02 o 
 -12   1   4       23.46       40.77     19.17 o 
 -11   1   4      140.91      138.54     16.07 o 
 -10   1   4      121.26       89.32     17.54 o 
  -9   1   4      295.97      326.43     20.12 o 
  -8   1   4      102.88      114.19      9.56 o 
  -7   1   4       69.72       71.13      6.73 o 
  -6   1   4      572.45      568.91     15.73 o 
  -5   1   4     2189.41     2234.51     30.44 o 
  -4   1   4     1152.50     1103.18     18.36 o 
  -3   1   4     1645.86     1677.23     18.02 o 
  -2   1   4     1312.71     1230.13     16.32 o 
  -1   1   4     4335.28     4112.14     61.84 o 
   0   1   4      774.84      737.81     12.26 o 
   1   1   4     5643.17     5489.05     49.44 o 
   2   1   4      152.85      173.59      8.39 o 
   3   1   4      408.82      425.56     14.26 o 
   4   1   4      197.68      200.94      9.21 o 
   5   1   4      378.19      406.40     13.89 o 
   6   1   4       19.25       19.06      7.95 o 
   7   1   4      563.58      559.49     19.37 o 
   8   1   4      870.48      845.70     31.51 o 
   9   1   4      210.94      186.00     16.69 o 
  10   1   4      165.29      156.64     16.36 o 
  11   1   4        8.09        4.99      9.26 o 
  12   1   4       23.27        8.40      9.79 o 
 -12   2   4      142.83      191.02     19.30 o 
 -11   2   4      171.28      203.25     18.51 o 
 -10   2   4       77.85       75.48     11.97 o 
  -9   2   4      192.44      183.10     12.47 o 
  -8   2   4      122.05      106.74      8.81 o 
  -7   2   4       92.93       91.99      8.46 o 
  -6   2   4      212.42      231.09      9.37 o 
  -5   2   4      385.74      377.81     10.97 o 
  -4   2   4       10.67        4.54      2.69 o 
  -3   2   4     1446.36     1449.21     21.79 o 
  -2   2   4     1291.60     1258.98     35.90 o 
  -1   2   4      393.11      395.83     20.62 o 
   0   2   4      369.12      370.59      7.02 o 
   1   2   4     1502.01     1409.13     19.27 o 
   2   2   4      661.97      643.28     19.00 o 
   3   2   4      354.99      364.07     11.63 o 
   4   2   4     1910.00     2057.19     29.97 o 
   5   2   4      151.72      164.71      9.48 o 
   6   2   4      768.61      727.40     28.83 o 
   7   2   4      201.83      210.12     12.33 o 
   8   2   4      395.83      391.75     22.00 o 
   9   2   4      101.08      119.75     16.70 o 
  10   2   4       35.10       35.70     20.61 o 
  11   2   4       27.74       37.92     14.52 o 
  12   2   4        8.18       -3.29      9.85 o 
 -12   3   4       12.78        9.73      7.42 o 
 -11   3   4       81.27       98.57     17.40 o 
 -10   3   4      131.26      117.30     13.70 o 
  -9   3   4      221.90      211.64     14.09 o 
  -8   3   4      258.96      257.43     17.50 o 
  -7   3   4      362.27      345.33     13.38 o 
  -6   3   4      321.87      321.18     10.80 o 
  -5   3   4      587.60      575.46     19.30 o 
  -4   3   4      316.33      341.34      9.79 o 
  -3   3   4      138.76      130.86      5.26 o 
  -2   3   4       10.49       11.50     14.23 o 
  -1   3   4      165.18      187.78      5.65 o 
   0   3   4      897.57      923.75     14.66 o 
   1   3   4     1102.55     1081.48     15.10 o 
   2   3   4      292.54      316.13      9.97 o 
   3   3   4      123.19      143.67      7.26 o 
   4   3   4      622.56      607.42     15.01 o 
   5   3   4      181.22      167.94      8.74 o 
   6   3   4       96.73       97.63      8.85 o 
   7   3   4       27.30       32.54      9.98 o 
   8   3   4      156.05      147.26     27.13 o 
   9   3   4        0.56       -5.66      7.68 o 
  10   3   4       11.67       11.78      9.63 o 
  11   3   4        6.22       -4.24      8.79 o 
  12   3   4       13.03       18.83     10.26 o 
 -11   4   4       37.71       52.84     18.20 o 
 -10   4   4       40.52       64.95     20.44 o 
  -9   4   4        6.80       12.65     11.85 o 
  -8   4   4       86.19       79.61      7.93 o 
  -7   4   4      237.01      249.34     11.89 o 
  -6   4   4        8.36        9.75      4.26 o 
  -5   4   4      264.90      277.46     10.25 o 
  -4   4   4       47.23       42.57      4.61 o 
  -3   4   4       55.75       57.61      4.07 o 
  -2   4   4      557.22      571.68     11.46 o 
  -1   4   4     1838.72     1971.96     20.98 o 
   0   4   4      559.11      605.66     13.57 o 
   1   4   4     2729.26     2804.93     31.99 o 
   2   4   4       19.84       25.78      4.08 o 
   3   4   4      115.60      134.45      6.87 o 
   4   4   4      287.91      293.31     10.27 o 
   5   4   4      109.89      108.82      7.73 o 
   6   4   4      184.78      187.46     16.53 o 
   7   4   4       18.56       25.14      6.70 o 
   8   4   4       71.28       72.66     11.81 o 
   9   4   4       36.41       20.79      8.80 o 
  10   4   4       64.65       64.15     12.74 o 
  11   4   4       73.93       60.12     13.29 o 
 -11   5   4       38.76       35.88     16.17 o 
 -10   5   4       17.09       22.51     13.32 o 
  -9   5   4        2.16        5.90      6.82 o 
  -8   5   4       61.89       58.53      9.65 o 
  -7   5   4       13.33       12.98      4.31 o 
  -6   5   4       10.36       15.31      4.07 o 
  -5   5   4       23.51       24.19      4.15 o 
  -4   5   4      127.90      120.80      8.87 o 
  -3   5   4      189.70      186.87      9.23 o 
  -2   5   4      379.79      374.35      9.17 o 
  -1   5   4      506.78      512.00     11.80 o 
   0   5   4      301.35      283.21     11.15 o 
   1   5   4       16.22       16.22      3.81 o 
   2   5   4      252.74      233.82     10.34 o 
   3   5   4      244.04      229.77     12.59 o 
   4   5   4      138.31      143.87      8.46 o 
   5   5   4      564.25      503.52     18.30 o 
   6   5   4        4.92        9.91      5.20 o 
   7   5   4      140.81      122.13     19.88 o 
   8   5   4       73.96       66.51     11.84 o 
   9   5   4        9.08       -6.56     20.30 o 
  10   5   4       11.48        8.41      9.13 o 
 -10   6   4        3.63       26.58     14.43 o 
  -9   6   4      114.70      119.13     24.22 o 
  -8   6   4       19.21        0.62     12.79 o 
  -7   6   4       16.62        7.37     11.42 o 
  -6   6   4       40.50       42.05      8.28 o 
  -5   6   4       15.57       14.52      5.51 o 
  -4   6   4       95.55       98.08     10.94 o 
  -3   6   4       48.95       49.16      4.91 o 
  -2   6   4      573.68      581.92     19.58 o 
  -1   6   4        2.63       11.60      3.70 o 
   0   6   4      566.25      586.63     16.49 o 
   1   6   4      224.48      243.61     11.15 o 
   2   6   4      175.05      175.50      9.95 o 
   3   6   4       19.61       20.90      4.93 o 
   4   6   4       82.76       84.90      8.66 o 
   5   6   4       56.09       37.25      6.55 o 
   6   6   4       20.71        9.09      7.77 o 
   7   6   4      177.27      171.28     16.74 o 
   8   6   4      140.87      130.31     15.92 o 
   9   6   4       53.60       44.10     13.88 o 
  -9   7   4       21.81       31.08     17.13 o 
  -8   7   4       96.05       67.02     19.36 o 
  -7   7   4       39.17       49.29     17.76 o 
  -6   7   4       38.12       77.94     20.08 o 
  -5   7   4       59.09       60.88     10.96 o 
  -4   7   4      120.93      125.83      8.55 o 
  -3   7   4      515.09      508.11     13.44 o 
  -2   7   4      195.78      188.45      8.50 o 
  -1   7   4      190.84      177.33     10.69 o 
   0   7   4      491.23      487.56     16.27 o 
   1   7   4      345.92      374.44     16.96 o 
   2   7   4      386.47      411.41     18.47 o 
   3   7   4      188.51      206.43     17.33 o 
   4   7   4      104.11      108.08      9.77 o 
   5   7   4       68.65       70.96     11.63 o 
   6   7   4       33.38       39.80     11.25 o 
   7   7   4       30.66       50.12     11.31 o 
   8   7   4       13.04       46.38     17.77 o 
  -7   8   4       26.60       13.49     13.82 o 
  -6   8   4        7.45       36.69     16.46 o 
  -5   8   4        3.22       -6.70     11.43 o 
  -4   8   4       22.25        2.23     12.18 o 
  -3   8   4        4.03       -4.57     13.31 o 
  -2   8   4       11.30       -0.79     14.36 o 
  -1   8   4       27.66       57.62      7.98 o 
   0   8   4       76.49       81.52      9.51 o 
   1   8   4        4.78       -1.54      5.19 o 
   2   8   4       31.59       42.37     10.76 o 
   3   8   4      116.08      141.32     14.86 o 
   4   8   4        5.69       10.36      7.83 o 
   5   8   4       98.82       83.94     13.13 o 
   6   8   4        1.03       20.36     13.14 o 
   7   8   4       10.57       13.63     13.00 o 
  -4   9   4        1.85        8.08     10.95 o 
  -3   9   4        5.39      -16.22     16.22 o 
  -2   9   4       23.71       50.10     16.58 o 
  -1   9   4       45.69       35.12     14.69 o 
   0   9   4        4.28       -7.82     13.72 o 
   1   9   4       17.02       15.36      6.21 o 
   2   9   4       35.89       52.72      8.26 o 
   3   9   4        0.13        8.55      9.00 o 
   4   9   4      114.28      138.53     23.30 o 
 -13   0   5      105.69      149.13     26.10 o 
 -12   0   5      188.02      197.98     26.85 o 
 -11   0   5      159.77      159.06     22.83 o 
 -10   0   5      363.31      363.61     31.65 o 
  -9   0   5      272.53      267.24     25.52 o 
  -8   0   5        3.80       -0.37      5.51 o 
  -7   0   5       48.33       46.75      7.69 o 
  -6   0   5      137.57      131.58     10.55 o 
  -5   0   5     2939.72     2998.25     45.43 o 
  -4   0   5      259.05      247.14     11.65 o 
  -3   0   5        8.52        3.51      3.35 o 
  -2   0   5      992.87      948.55     24.97 o 
  -1   0   5     1451.81     1285.80     25.76 o 
   0   0   5      532.11      510.69     15.12 o 
   1   0   5       27.51       19.55      5.49 o 
   2   0   5      900.59      850.92     25.51 o 
   3   0   5       29.66       28.83      7.00 o 
   4   0   5      902.19      859.93     32.24 o 
   5   0   5        0.73       -2.67      6.40 o 
   6   0   5       16.54       15.44      5.99 o 
   7   0   5      298.88      280.91     17.19 o 
   8   0   5        7.28       15.28     12.30 o 
   9   0   5      100.21       92.26     18.25 o 
  10   0   5      554.94      564.06     42.22 o 
  11   0   5      136.89      131.27     22.25 o 
  12   0   5        8.47        4.12     13.41 o 
 -13   1   5       52.57       63.79     13.59 o 
 -12   1   5       71.05       68.71     12.81 o 
 -11   1   5        4.20        1.78      8.04 o 
 -10   1   5       35.12       52.44     11.04 o 
  -9   1   5      292.56      297.01     19.05 o 
  -8   1   5      313.78      309.44     17.68 o 
  -7   1   5      438.41      470.71     14.54 o 
  -6   1   5      647.80      605.45     15.07 o 
  -5   1   5     2370.70     2427.47     44.26 o 
  -4   1   5      165.37      160.18      6.63 o 
  -3   1   5      124.30      130.59      5.63 o 
  -2   1   5     7626.76     7284.06     46.50 o 
  -1   1   5     1154.98     1086.01     29.73 o 
   0   1   5     1930.26     1761.15     21.84 o 
   1   1   5     2159.03     2059.60     27.22 o 
   2   1   5      310.07      318.31     12.25 o 
   3   1   5      513.86      519.73     16.76 o 
   4   1   5      564.30      566.52     18.68 o 
   5   1   5       78.28       77.65      6.81 o 
   6   1   5     1019.51     1068.63     24.92 o 
   7   1   5      544.54      535.61     19.21 o 
   8   1   5      133.69      135.56     14.05 o 
   9   1   5      233.76      255.85     27.26 o 
  10   1   5      125.40      135.43     15.96 o 
  11   1   5       36.31       21.78     10.21 o 
  12   1   5       64.66       96.59     15.44 o 
 -12   2   5      129.28      149.53     17.56 o 
 -11   2   5       27.52       27.69      8.55 o 
 -10   2   5      119.71      118.96     13.68 o 
  -9   2   5       14.89       16.02     10.08 o 
  -8   2   5       57.60       51.65      6.47 o 
  -7   2   5      514.36      484.01     16.01 o 
  -6   2   5      106.77      121.76      6.50 o 
  -5   2   5      517.77      546.64     13.72 o 
  -4   2   5     1151.67     1221.73     32.04 o 
  -3   2   5      394.51      399.43     12.46 o 
  -2   2   5      523.60      530.41     26.06 o 
  -1   2   5     1042.87      961.15     32.83 o 
   0   2   5     1467.16     1367.55     16.62 o 
   1   2   5     1031.13      960.57     19.87 o 
   2   2   5      227.98      209.83      8.45 o 
   3   2   5       35.88       39.35      5.10 o 
   4   2   5      838.06      811.22     18.84 o 
   5   2   5      916.58      936.79     21.85 o 
   6   2   5      254.14      229.28     11.88 o 
   7   2   5      244.21      219.64     12.66 o 
   8   2   5       23.39       41.63      9.63 o 
   9   2   5       70.07       60.20     11.24 o 
  10   2   5       17.73       19.76      8.90 o 
  11   2   5       81.01       81.60     13.64 o 
  12   2   5        1.56       -6.03      9.16 o 
 -12   3   5       25.78       24.36     14.47 o 
 -11   3   5      117.77      172.89     19.87 o 
 -10   3   5       31.98       23.09     16.21 o 
  -9   3   5      298.97      307.70     14.91 o 
  -8   3   5      185.62      193.09     11.17 o 
  -7   3   5       10.53        3.61      3.37 o 
  -6   3   5       19.44       19.97      3.85 o 
  -5   3   5       96.19       94.60      5.70 o 
  -4   3   5      434.42      402.58     15.42 o 
  -3   3   5      345.51      318.75     18.17 o 
  -2   3   5     2729.29     2693.33     33.18 o 
  -1   3   5     2337.11     2412.77     30.24 o 
   0   3   5     4642.31     4631.76     39.01 o 
   1   3   5     5593.09     5636.17     41.10 o 
   2   3   5      625.98      659.42     14.41 o 
   3   3   5       15.82       24.38      4.20 o 
   4   3   5      293.89      289.56     10.65 o 
   5   3   5      108.74      109.17      7.40 o 
   6   3   5      459.78      452.10     17.15 o 
   7   3   5       60.14       70.16      7.72 o 
   8   3   5      244.20      225.54     17.85 o 
   9   3   5       74.35       96.59     13.32 o 
  10   3   5       22.11       20.79      9.71 o 
  11   3   5       10.79       13.98      9.67 o 
  12   3   5       12.04       22.48     13.31 o 
 -11   4   5       33.40       22.78     14.58 o 
 -10   4   5      428.80      442.62     63.92 o 
  -9   4   5       38.59       21.34     12.77 o 
  -8   4   5      441.15      426.38     16.45 o 
  -7   4   5       89.92       91.29      7.43 o 
  -6   4   5       28.26       25.11      4.28 o 
  -5   4   5      263.55      283.89      9.75 o 
  -4   4   5      177.27      201.17      7.24 o 
  -3   4   5      356.31      339.60     13.70 o 
  -2   4   5       19.03       18.99      2.82 o 
  -1   4   5      699.45      752.13     13.95 o 
   0   4   5     1773.40     1853.31     30.15 o 
   1   4   5      350.76      370.61     11.37 o 
   2   4   5     2130.78     2210.56     29.95 o 
   3   4   5      264.98      258.44      9.30 o 
   4   4   5      201.75      205.01     13.85 o 
   5   4   5      499.08      493.06     17.46 o 
   6   4   5      199.24      215.49     12.60 o 
   7   4   5      386.60      389.80     17.58 o 
   8   4   5        5.22        4.19      7.59 o 
   9   4   5       44.39       34.97     10.15 o 
  10   4   5       10.96       10.73      9.95 o 
  11   4   5       15.13       21.53     10.51 o 
 -11   5   5       27.24        0.41     16.20 o 
 -10   5   5        9.20        9.84     12.14 o 
  -9   5   5       39.94       38.98     10.70 o 
  -8   5   5       67.72       66.78      9.82 o 
  -7   5   5       18.47       20.93      5.69 o 
  -6   5   5       55.09       51.35      5.25 o 
  -5   5   5       31.07       29.10      5.39 o 
  -4   5   5      133.87      118.94      6.10 o 
  -3   5   5      233.63      228.54      6.40 o 
  -2   5   5       24.55       29.39      3.01 o 
  -1   5   5      315.17      317.93     11.88 o 
   0   5   5      464.43      445.93     13.00 o 
   1   5   5      261.65      249.82     10.27 o 
   2   5   5        6.50        2.30      3.37 o 
   3   5   5      117.69       99.53      9.04 o 
   4   5   5       35.46       35.67      4.55 o 
   5   5   5       78.97       93.67      8.77 o 
   6   5   5       83.94       91.33      9.12 o 
   7   5   5       64.52       57.51     13.54 o 
   8   5   5       30.34       37.41     10.61 o 
   9   5   5       19.21       32.42     11.19 o 
  10   5   5       26.45       21.40      9.53 o 
 -10   6   5       24.12       40.24     18.14 o 
  -9   6   5        2.15       21.08     16.75 o 
  -8   6   5       57.64       40.38     15.22 o 
  -7   6   5       23.18       21.22      6.48 o 
  -6   6   5        2.34       -2.35      4.59 o 
  -5   6   5       28.05       23.96      3.65 o 
  -4   6   5      175.82      170.25      6.48 o 
  -3   6   5      280.71      281.45      8.72 o 
  -2   6   5      817.30      844.28     15.58 o 
  -1   6   5        7.94        2.63      3.65 o 
   0   6   5       99.47       97.89      7.13 o 
   1   6   5      148.60      150.31      8.90 o 
   2   6   5      495.42      479.55     15.87 o 
   3   6   5      164.22      162.70      9.72 o 
   4   6   5      102.79       98.25      9.34 o 
   5   6   5       80.43       79.93      8.72 o 
   6   6   5      138.46      130.90     10.83 o 
   7   6   5       52.67       67.59     17.91 o 
   8   6   5       21.18       20.39      9.72 o 
   9   6   5        7.17       11.55      8.45 o 
  -9   7   5       16.71       41.36     16.89 o 
  -8   7   5      100.66      129.16     26.24 o 
  -7   7   5       14.96       57.40     20.20 o 
  -6   7   5      147.04      209.08     29.38 o 
  -5   7   5       17.34       31.00     17.04 o 
  -4   7   5       17.03       11.62      3.40 o 
  -3   7   5        5.85        0.85      4.70 o 
  -2   7   5       36.27       30.02      4.65 o 
  -1   7   5       15.55       17.96      4.60 o 
   0   7   5       11.47       14.28      5.27 o 
   1   7   5      127.13      120.99      9.99 o 
   2   7   5       19.67       16.49      5.72 o 
   3   7   5       30.51       32.33      9.42 o 
   4   7   5       60.88       43.38     10.07 o 
   5   7   5       15.97       18.05      7.91 o 
   6   7   5       26.21       35.22     12.02 o 
   7   7   5       22.18       23.06     12.48 o 
   8   7   5       32.27       38.36     12.67 o 
  -7   8   5       35.07       29.75     16.97 o 
  -6   8   5       37.74       40.76     18.12 o 
  -5   8   5       32.06       45.24     17.27 o 
  -4   8   5        6.06       -3.82     11.17 o 
  -3   8   5       89.16       92.80     19.48 o 
  -2   8   5        6.46       13.02     10.23 o 
  -1   8   5       59.31       57.64      8.16 o 
   0   8   5       11.90        8.75      4.92 o 
   1   8   5       31.47       22.19      8.47 o 
   2   8   5       37.23       37.42     13.21 o 
   3   8   5       16.74        7.93     11.57 o 
   4   8   5       17.54       14.03     10.52 o 
   5   8   5       44.98       50.44     11.45 o 
   6   8   5        1.42        1.92      7.02 o 
  -4   9   5        3.62      -15.44     15.44 o 
  -3   9   5       40.40       35.20     17.09 o 
  -2   9   5        0.40      -10.80     15.03 o 
  -1   9   5        6.86       21.46     13.88 o 
   0   9   5        1.86        4.86     11.40 o 
   1   9   5        0.74       -4.31      8.18 o 
   2   9   5        3.92       10.01      5.55 o 
   3   9   5       11.07        2.19      7.03 o 
   4   9   5       11.44       30.38     14.06 o 
 -13   0   6        6.78       69.97     19.20 o 
 -12   0   6       23.95       28.91     14.17 o 
 -11   0   6       92.74       84.40     17.39 o 
 -10   0   6      129.19      134.76     20.51 o 
  -9   0   6      470.08      465.10     33.02 o 
  -8   0   6       28.98       31.11      7.46 o 
  -7   0   6        0.18        2.22      4.81 o 
  -6   0   6      825.11      867.84     25.56 o 
  -5   0   6      321.51      326.97     24.52 o 
  -4   0   6      177.18      183.58      8.50 o 
  -3   0   6     6341.33     6153.97     60.73 o 
  -2   0   6     8097.06     7731.53     66.13 o 
  -1   0   6       74.77      107.72      8.32 o 
   0   0   6     4090.19     3685.62     51.17 o 
   1   0   6      101.54       95.18      8.68 o 
   2   0   6     1284.70     1239.09     32.27 o 
   3   0   6      666.18      687.60     26.63 o 
   4   0   6      208.20      180.96     15.57 o 
   5   0   6      139.64      138.79     15.28 o 
   6   0   6       64.13       60.50      8.69 o 
   7   0   6      473.29      469.29     31.75 o 
   8   0   6     1157.26     1123.67     52.81 o 
   9   0   6      216.04      208.60     25.76 o 
  10   0   6       97.32      133.00     22.39 o 
  11   0   6       48.31       47.45     16.32 o 
  12   0   6       10.94      -10.06     12.70 o 
 -13   1   6       15.74       16.40     10.53 o 
 -12   1   6       61.80       75.99     27.95 o 
 -11   1   6       58.41       68.32     11.87 o 
 -10   1   6       84.72       68.29     11.32 o 
  -9   1   6      245.30      210.75     13.12 o 
  -8   1   6      337.40      297.01     14.25 o 
  -7   1   6      117.52      119.79      7.74 o 
  -6   1   6      887.24      924.61     17.04 o 
  -5   1   6      492.35      552.66     12.00 o 
  -4   1   6      141.70      171.92      7.49 o 
  -3   1   6     2530.19     2530.56     32.75 o 
  -2   1   6     2800.03     2665.01     26.88 o 
  -1   1   6     3378.28     3345.59     57.98 o 
   0   1   6      556.26      590.69     14.03 o 
   1   1   6     1109.53     1070.38     27.22 o 
   2   1   6       56.94       61.76      7.63 o 
   3   1   6     2083.26     2000.64     33.82 o 
   4   1   6      875.01      912.77     24.16 o 
   5   1   6      268.24      267.53     11.88 o 
   6   1   6      290.93      309.92     13.82 o 
   7   1   6      572.01      568.55     19.90 o 
   8   1   6      393.49      360.91     21.51 o 
   9   1   6      365.41      347.63     22.42 o 
  10   1   6       97.65       84.43     14.13 o 
  11   1   6        5.52        7.47      9.56 o 
  12   1   6       88.59      122.47     30.94 o 
 -12   2   6       57.97       67.84     12.01 o 
 -11   2   6        1.42        4.71     15.27 o 
 -10   2   6       77.55       72.98     11.55 o 
  -9   2   6      160.88      166.64     11.56 o 
  -8   2   6      112.29      116.22      9.04 o 
  -7   2   6      132.43      126.50      8.57 o 
  -6   2   6      964.56      982.09     18.76 o 
  -5   2   6     1493.07     1517.60     23.04 o 
  -4   2   6      163.02      198.77      6.89 o 
  -3   2   6      109.22       91.50      4.23 o 
  -2   2   6      167.47      157.30     15.46 o 
  -1   2   6     1277.91     1263.77     38.95 o 
   0   2   6     1006.67     1024.42     14.38 o 
   1   2   6     1549.01     1566.47     21.14 o 
   2   2   6       42.11       47.74      4.89 o 
   3   2   6      809.58      850.84     22.32 o 
   4   2   6        6.21        7.37      4.21 o 
   5   2   6      114.45      113.53      8.46 o 
   6   2   6      197.03      191.85     13.22 o 
   7   2   6      328.80      325.54     15.54 o 
   8   2   6      396.65      382.26     22.24 o 
   9   2   6      419.39      404.47     24.65 o 
  10   2   6      198.82      194.38     18.71 o 
  11   2   6       65.93       69.25     13.16 o 
  12   2   6       29.88       23.94     11.21 o 
 -12   3   6       51.00       88.90     22.70 o 
 -11   3   6      189.78      220.88     28.46 o 
 -10   3   6       74.94       85.86     17.76 o 
  -9   3   6       77.64       86.49      8.69 o 
  -8   3   6       75.19       81.31      7.63 o 
  -7   3   6       77.09       79.41      6.90 o 
  -6   3   6      117.14      127.32      7.29 o 
  -5   3   6      471.21      483.29     11.67 o 
  -4   3   6      201.99      211.51     12.71 o 
  -3   3   6      129.34      112.90      7.16 o 
  -2   3   6      152.65      140.18     16.18 o 
  -1   3   6      240.11      247.76      9.01 o 
   0   3   6     1466.42     1652.84     23.26 o 
   1   3   6      681.43      694.06     23.98 o 
   2   3   6     2834.58     2899.59     31.70 o 
   3   3   6      155.02      147.01      7.64 o 
   4   3   6      369.11      391.05     12.57 o 
   5   3   6      140.28      147.55      8.73 o 
   6   3   6       93.11       76.31      8.17 o 
   7   3   6       13.30       14.90      6.51 o 
   8   3   6       57.39       64.03     11.02 o 
   9   3   6       35.78       55.90     34.93 o 
  10   3   6       41.47       51.12     11.73 o 
  11   3   6      119.71      172.08     19.16 o 
 -11   4   6       41.44       64.78     20.85 o 
 -10   4   6       40.13       58.37     10.47 o 
  -9   4   6       95.23      111.17     23.21 o 
  -8   4   6      102.01      114.57     11.56 o 
  -7   4   6      632.21      629.76     17.61 o 
  -6   4   6      404.41      388.23     12.31 o 
  -5   4   6      209.28      194.67      9.23 o 
  -4   4   6      114.15       93.14      5.02 o 
  -3   4   6      154.29      155.52      7.13 o 
  -2   4   6      122.89      112.90      5.12 o 
  -1   4   6       88.23       83.88      4.88 o 
   0   4   6      307.77      328.78      9.91 o 
   1   4   6      158.97      164.68      6.87 o 
   2   4   6      544.86      562.38     13.15 o 
   3   4   6      185.35      177.08      7.98 o 
   4   4   6        3.05       10.80      5.18 o 
   5   4   6      136.09      137.97     18.07 o 
   6   4   6      143.37      126.25     10.36 o 
   7   4   6       31.56       40.99     10.40 o 
   8   4   6        4.32       -0.15      8.19 o 
   9   4   6       14.14       11.32      8.32 o 
  10   4   6       41.23       43.74     12.50 o 
  11   4   6       39.43       46.39     20.38 o 
 -11   5   6      125.92      103.07     23.27 o 
 -10   5   6       84.22       74.83     21.84 o 
  -9   5   6       75.06      115.36     18.27 o 
  -8   5   6       11.30       18.41     26.61 o 
  -7   5   6      131.19      137.05     12.32 o 
  -6   5   6       50.63       56.45     10.49 o 
  -5   5   6       56.37       47.79      4.04 o 
  -4   5   6        2.53        2.25      1.76 o 
  -3   5   6        0.03        1.39      1.31 o 
  -2   5   6      216.12      206.42      6.52 o 
  -1   5   6      420.53      410.22     17.13 o 
   0   5   6       39.49       41.52      4.57 o 
   1   5   6       72.46       63.80      5.66 o 
   2   5   6       16.83       28.01      4.62 o 
   3   5   6      308.46      329.03     13.04 o 
   4   5   6       10.45       10.74      3.65 o 
   5   5   6       46.46       53.57      7.38 o 
   6   5   6       99.40      104.92     11.03 o 
   7   5   6       70.23       75.43     20.20 o 
   8   5   6       20.25       24.27     19.73 o 
   9   5   6       60.41       56.71     16.37 o 
  10   5   6       39.10       28.92     10.51 o 
 -10   6   6       12.38      -15.33     16.59 o 
  -9   6   6      143.26      141.36     27.16 o 
  -8   6   6        1.71        7.42     12.75 o 
  -7   6   6       61.04       67.85     12.35 o 
  -6   6   6       56.90       56.24      7.83 o 
  -5   6   6       53.51       37.13      7.21 o 
  -4   6   6      214.65      208.25      6.06 o 
  -3   6   6      468.35      467.77      9.81 o 
  -2   6   6      245.17      247.22      9.39 o 
  -1   6   6      442.75      439.07     14.60 o 
   0   6   6      181.90      168.74      8.95 o 
   1   6   6      373.15      353.83     13.31 o 
   2   6   6      354.57      318.28     13.01 o 
   3   6   6      101.26      122.89      9.06 o 
   4   6   6      687.01      671.48     26.15 o 
   5   6   6      107.05      129.85     10.64 o 
   6   6   6       70.09       61.47     11.53 o 
   7   6   6      115.00      110.26     14.88 o 
   8   6   6       59.36       52.50     17.95 o 
   9   6   6        7.85        7.60      8.43 o 
  -8   7   6      117.58      135.03     25.17 o 
  -7   7   6       20.73       22.57     16.89 o 
  -6   7   6       52.97       46.04     17.21 o 
  -5   7   6       39.55       13.34     13.24 o 
  -4   7   6        6.76        4.55     12.04 o 
  -3   7   6       84.29       73.18     16.90 o 
  -2   7   6      112.46      110.50      7.10 o 
  -1   7   6       87.15       83.87      7.09 o 
   0   7   6       22.12       15.22      4.61 o 
   1   7   6      238.42      210.56     12.84 o 
   2   7   6        6.22        2.44      4.76 o 
   3   7   6       84.50       59.64      9.97 o 
   4   7   6        4.90       -4.62      7.32 o 
   5   7   6      100.83       90.64     13.63 o 
   6   7   6       18.24        3.19      7.86 o 
   7   7   6       18.40       29.51     10.43 o 
   8   7   6        5.23        0.98     31.69 o 
  -7   8   6      189.82      254.28     35.19 o 
  -6   8   6        6.34      -15.45     15.45 o 
  -5   8   6      115.81      136.21     25.56 o 
  -4   8   6        2.14       -0.41     12.40 o 
  -3   8   6       22.01       12.79     12.38 o 
  -2   8   6       25.23       25.13      9.78 o 
  -1   8   6       49.24       45.44      7.06 o 
   0   8   6       23.23       29.32      6.56 o 
   1   8   6       51.20       64.11     10.53 o 
   2   8   6       96.85       99.05     17.45 o 
   3   8   6        7.44        5.42      7.28 o 
   4   8   6       40.84       36.84     10.26 o 
   5   8   6        1.06       -9.04     23.03 o 
   6   8   6        0.84       18.62      9.82 o 
  -4   9   6       29.16        3.13     14.95 o 
  -3   9   6        5.11        7.53     10.95 o 
  -2   9   6       39.54       40.96     16.01 o 
  -1   9   6       14.36        8.08      8.51 o 
   0   9   6       44.20       53.97     21.19 o 
   1   9   6       31.05       34.67     10.44 o 
   2   9   6        0.96       10.07      6.86 o 
   3   9   6       24.62       41.53     11.16 o 
   4   9   6       46.36       56.55     15.68 o 
 -13   0   7       23.99       26.26     14.81 o 
 -12   0   7       37.77       24.46     13.01 o 
 -11   0   7       21.58       28.95     13.35 o 
 -10   0   7       95.76      111.38     18.99 o 
  -9   0   7      166.02      180.14     21.59 o 
  -8   0   7       13.64        7.57      5.12 o 
  -7   0   7      600.72      635.21     55.14 o 
  -6   0   7      652.01      665.47     22.46 o 
  -5   0   7       16.10       19.12      4.32 o 
  -4   0   7      622.95      662.37     19.10 o 
  -3   0   7     5492.65     5299.69     55.75 o 
  -2   0   7       26.20       32.79      7.83 o 
  -1   0   7     1000.06      896.31     23.79 o 
   0   0   7      554.71      537.94     18.07 o 
   1   0   7      348.00      296.30     14.70 o 
   2   0   7       10.88        8.89      6.31 o 
   3   0   7        0.00        7.67      6.50 o 
   4   0   7       75.15       63.78      9.87 o 
   5   0   7      275.23      277.05     21.36 o 
   6   0   7      776.86      748.48     26.24 o 
   7   0   7       81.18       71.71     13.84 o 
   8   0   7       28.03       27.68     12.22 o 
   9   0   7       21.46       17.44     11.66 o 
  10   0   7      100.19      112.44     21.10 o 
  11   0   7      120.73      132.95     23.75 o 
  12   0   7      230.66      213.92     31.10 o 
 -12   1   7       61.46       44.24     11.56 o 
 -11   1   7      125.04      112.26     13.84 o 
 -10   1   7      106.42       92.41     12.42 o 
  -9   1   7       50.87       46.99      7.25 o 
  -8   1   7      362.14      329.16     14.85 o 
  -7   1   7       58.21       65.10      8.61 o 
  -6   1   7      171.17      177.88      7.88 o 
  -5   1   7      373.88      347.34     10.48 o 
  -4   1   7     1070.82     1066.78     23.04 o 
  -3   1   7     1669.94     1755.07     21.30 o 
  -2   1   7      121.27      114.48      7.62 o 
  -1   1   7      370.28      359.24      6.99 o 
   0   1   7     2788.62     2636.58     24.74 o 
   1   1   7      198.28      208.90      9.21 o 
   2   1   7      310.34      339.42     12.71 o 
   3   1   7      705.21      675.14     19.48 o 
   4   1   7      145.66      169.38     11.08 o 
   5   1   7       22.88       32.44      5.52 o 
   6   1   7       10.80       13.90      4.66 o 
   7   1   7       33.69       31.76      8.45 o 
   8   1   7       13.83       17.71      7.94 o 
   9   1   7       89.37      113.44     14.26 o 
  10   1   7      195.65      215.34     25.63 o 
  11   1   7      161.33      178.89     19.18 o 
  12   1   7       68.42       91.84     34.11 o 
 -12   2   7        5.95        8.82     17.68 o 
 -11   2   7       98.30      100.05     12.77 o 
 -10   2   7      112.36      105.70     12.81 o 
  -9   2   7      241.07      234.29     13.24 o 
  -8   2   7      223.46      218.00     11.86 o 
  -7   2   7        5.50        2.95      3.80 o 
  -6   2   7       67.88       79.34      5.84 o 
  -5   2   7       87.60       86.97      5.69 o 
  -4   2   7      142.59      146.24      5.81 o 
  -3   2   7      398.10      399.85     24.73 o 
  -2   2   7     2484.94     2443.82     59.50 o 
  -1   2   7        8.63        6.19      1.54 o 
   0   2   7     2374.28     2264.05     31.68 o 
   1   2   7     1074.91     1090.44     17.75 o 
   2   2   7     2327.83     2251.04     28.93 o 
   3   2   7      543.06      539.77     18.29 o 
   4   2   7       68.26       72.79      6.60 o 
   5   2   7      851.58      840.68     21.49 o 
   6   2   7      219.84      213.84     10.55 o 
   7   2   7     1226.98     1243.63     49.05 o 
   8   2   7      438.09      467.30     25.00 o 
   9   2   7       31.41       55.41     20.23 o 
  10   2   7       40.48       26.65     10.19 o 
  11   2   7       59.35       64.40     13.30 o 
  12   2   7       10.41       17.87     10.30 o 
 -12   3   7        7.06       10.20     13.46 o 
 -11   3   7       23.05       32.15     18.35 o 
 -10   3   7       17.50       31.74      8.29 o 
  -9   3   7      275.57      280.46     14.05 o 
  -8   3   7       12.66       13.18      7.01 o 
  -7   3   7      705.04      683.16     17.89 o 
  -6   3   7      280.08      289.14     10.23 o 
  -5   3   7      384.76      369.24      9.74 o 
  -4   3   7      496.24      477.24     41.12 o 
  -3   3   7      174.69      138.81     17.25 o 
  -2   3   7      437.59      409.25     26.54 o 
  -1   3   7      314.99      364.62     14.62 o 
   0   3   7      349.82      338.27      8.16 o 
   1   3   7      923.53      991.55     18.62 o 
   2   3   7      134.19      182.56      9.63 o 
   3   3   7      157.64      163.26      8.08 o 
   4   3   7      248.80      274.70     10.79 o 
   5   3   7      616.56      571.31     16.43 o 
   6   3   7      228.20      224.50     13.83 o 
   7   3   7      202.80      170.68     22.39 o 
   8   3   7       91.62       95.27     15.23 o 
   9   3   7       78.60       52.89     11.10 o 
  10   3   7        9.46       39.13     11.24 o 
  11   3   7        2.85       10.21      9.04 o 
 -11   4   7       80.11       43.81     17.39 o 
 -10   4   7      192.55      195.18     28.81 o 
  -9   4   7      227.61      208.06     28.67 o 
  -8   4   7      641.63      632.10     42.37 o 
  -7   4   7       43.32       49.36      6.10 o 
  -6   4   7      442.81      460.28     15.64 o 
  -5   4   7      316.13      278.87     21.26 o 
  -4   4   7      104.30       99.38      8.52 o 
  -3   4   7      449.09      397.79     13.69 o 
  -2   4   7      524.58      505.22     23.65 o 
  -1   4   7      615.08      621.26     11.85 o 
   0   4   7      151.20      149.70      6.83 o 
   1   4   7      440.94      465.40     11.19 o 
   2   4   7      139.42      142.60      6.98 o 
   3   4   7      798.30      780.85     18.07 o 
   4   4   7      389.10      398.95     13.75 o 
   5   4   7      249.43      236.73     16.28 o 
   6   4   7      126.17      143.48     10.97 o 
   7   4   7      343.99      358.00     22.70 o 
   8   4   7       65.74       66.84     12.16 o 
   9   4   7       86.81       99.62     14.84 o 
  10   4   7       28.18       17.08      9.38 o 
  11   4   7       44.27       31.66     13.83 o 
 -11   5   7       38.60       51.30     19.94 o 
 -10   5   7       47.20       87.36     21.21 o 
  -9   5   7      336.73      418.45     40.46 o 
  -8   5   7      146.02      146.21     13.29 o 
  -7   5   7       95.15       89.80      6.28 o 
  -6   5   7        9.27        8.51      5.32 o 
  -5   5   7      329.87      327.79     16.54 o 
  -4   5   7      475.74      439.49     29.27 o 
  -3   5   7      629.06      643.40     27.50 o 
  -2   5   7      250.59      258.90      7.75 o 
  -1   5   7      183.96      179.68     10.20 o 
   0   5   7      328.80      331.91     11.95 o 
   1   5   7       32.72       30.89      4.40 o 
   2   5   7      209.46      218.45     10.24 o 
   3   5   7      147.93      149.99      9.19 o 
   4   5   7       68.70       59.23      5.76 o 
   5   5   7      355.13      332.33     20.62 o 
   6   5   7      110.84      103.12     25.24 o 
   7   5   7       89.99       95.84     13.76 o 
   8   5   7      173.14      145.17     17.09 o 
   9   5   7       23.14       19.44      9.62 o 
  10   5   7       78.48       91.54     17.79 o 
 -10   6   7       52.28       58.21     21.02 o 
  -9   6   7      100.26      117.33     22.76 o 
  -8   6   7       95.57       71.17     19.10 o 
  -7   6   7      126.05      127.37     23.54 o 
  -6   6   7       94.01       78.65      8.40 o 
  -5   6   7      149.32      140.10     14.57 o 
  -4   6   7       60.23       50.62      6.19 o 
  -3   6   7       80.29       72.17      4.70 o 
  -2   6   7      249.45      226.70     15.75 o 
  -1   6   7      624.88      596.21     16.44 o 
   0   6   7      129.58      130.09     11.89 o 
   1   6   7      130.72      117.71      8.09 o 
   2   6   7        2.61        4.28      4.58 o 
   3   6   7      261.93      274.28     14.99 o 
   4   6   7       34.77       32.89      6.68 o 
   5   6   7       63.00       66.37     11.29 o 
   6   6   7      130.89      130.74     15.24 o 
   7   6   7       39.53       55.26     11.83 o 
   8   6   7       74.35       72.53     13.00 o 
   9   6   7       49.76       41.09     12.15 o 
  -8   7   7       73.44      131.62     25.07 o 
  -7   7   7        3.07       -0.45     11.98 o 
  -6   7   7      172.51      156.51     26.72 o 
  -5   7   7       32.37       23.33     14.67 o 
  -4   7   7       21.29       26.46     15.76 o 
  -3   7   7       22.56       27.54      4.29 o 
  -2   7   7       93.77       84.45     10.75 o 
  -1   7   7      223.05      214.26     10.93 o 
   0   7   7       49.54       43.02      6.28 o 
   1   7   7       52.53       51.04      7.09 o 
   2   7   7       82.61       96.75      9.57 o 
   3   7   7       36.09       31.13      9.37 o 
   4   7   7       23.58        4.03      8.19 o 
   5   7   7       49.99       80.40     13.33 o 
   6   7   7        1.06        2.88      8.52 o 
   7   7   7       33.59       28.42      9.16 o 
   8   7   7        3.30       15.51     22.69 o 
  -7   8   7       71.22       87.18     24.31 o 
  -6   8   7      251.39      348.68     39.81 o 
  -5   8   7        6.00       12.91     12.64 o 
  -4   8   7       39.47        5.05     11.23 o 
  -3   8   7       29.78       17.70     12.05 o 
  -2   8   7        3.03        5.62     11.98 o 
  -1   8   7       56.07       63.60      9.25 o 
   0   8   7       71.02       75.46      9.95 o 
   1   8   7        5.05       13.43      6.88 o 
   2   8   7       57.92       70.80     11.46 o 
   3   8   7        8.25       16.91     11.24 o 
   4   8   7       15.70       11.49     17.11 o 
   5   8   7        1.15       22.14     10.65 o 
   6   8   7       11.35       12.93      8.61 o 
  -4   9   7       15.24        6.77     13.21 o 
  -3   9   7       40.73       12.12     12.17 o 
  -2   9   7        9.82       11.51     13.69 o 
  -1   9   7       19.27       24.73      9.69 o 
   0   9   7       41.58       37.75     11.41 o 
   1   9   7       96.30      126.03     19.29 o 
   2   9   7        0.98       19.77     14.03 o 
   3   9   7       14.08       25.63     26.59 o 
 -13   0   8        0.78       19.94     15.46 o 
 -12   0   8        3.15       -8.87     14.31 o 
 -11   0   8       14.24       12.87     10.26 o 
 -10   0   8      131.03      153.89     21.30 o 
  -9   0   8        0.16       -0.90      8.63 o 
  -8   0   8      149.79      127.19     11.91 o 
  -7   0   8       12.68       10.05      4.51 o 
  -6   0   8       31.94       27.13      4.91 o 
  -5   0   8      644.70      729.83     22.10 o 
  -4   0   8      506.44      494.37     16.77 o 
  -3   0   8       27.92       22.50      3.96 o 
  -2   0   8      627.00      633.94     16.08 o 
  -1   0   8     6613.51     6302.58     57.76 o 
   0   0   8      571.11      495.61     18.56 o 
   1   0   8       13.33        8.55      6.26 o 
   2   0   8     3854.82     3727.54     64.69 o 
   3   0   8     3577.01     3572.60     68.57 o 
   4   0   8     1256.50     1220.28     41.04 o 
   5   0   8     1691.13     1780.73     54.11 o 
   6   0   8        1.07       -0.59      4.91 o 
   7   0   8       52.31       51.42     13.10 o 
   8   0   8       23.58       19.35     12.19 o 
   9   0   8      162.42      208.96     26.22 o 
  10   0   8       15.95       13.88     13.97 o 
  11   0   8       62.53       89.01     21.54 o 
  12   0   8      168.42      169.12     28.36 o 
 -12   1   8       64.99       79.30     13.37 o 
 -11   1   8       11.87        8.60      7.73 o 
 -10   1   8      244.66      231.08     18.09 o 
  -9   1   8        8.29       -1.27      5.19 o 
  -8   1   8       34.86       33.70      5.81 o 
  -7   1   8       93.73      103.17      7.36 o 
  -6   1   8     2359.98     2430.72     31.13 o 
  -5   1   8      941.27      948.40     26.78 o 
  -4   1   8     2262.30     2321.16     25.75 o 
  -3   1   8      918.48      946.65     15.56 o 
  -2   1   8     1360.63     1300.71     23.52 o 
  -1   1   8      351.68      338.47      7.58 o 
   0   1   8     1799.92     1734.37     23.04 o 
   1   1   8      547.98      540.88     12.12 o 
   2   1   8      325.55      312.94     12.62 o 
   3   1   8     1145.49     1154.03     26.20 o 
   4   1   8      133.34      175.30     11.48 o 
   5   1   8      604.60      660.07     19.02 o 
   6   1   8      309.95      312.15     23.21 o 
   7   1   8      174.47      145.62     15.18 o 
   8   1   8      205.11      197.50     17.00 o 
   9   1   8      120.39       99.60     14.83 o 
  10   1   8      225.10      230.54     39.73 o 
  11   1   8       32.49       45.66     11.84 o 
  12   1   8      132.52      120.96     22.18 o 
 -12   2   8        9.67        8.71      7.82 o 
 -11   2   8        2.11        4.37      7.19 o 
 -10   2   8       87.23       71.03     10.85 o 
  -9   2   8       53.22       48.72      7.09 o 
  -8   2   8      247.32      251.45     12.62 o 
  -7   2   8       83.05       95.47      7.62 o 
  -6   2   8      628.48      633.57     14.81 o 
  -5   2   8      999.41     1026.85     18.32 o 
  -4   2   8      129.03      132.78     11.73 o 
  -3   2   8       13.62       17.44      2.90 o 
  -2   2   8       12.87       20.17      7.82 o 
  -1   2   8      630.79      619.41     22.87 o 
   0   2   8     1189.60     1232.98     19.26 o 
   1   2   8      120.22      129.80      6.64 o 
   2   2   8     1280.22     1230.80     21.21 o 
   3   2   8      871.42      823.58     18.76 o 
   4   2   8      539.88      565.79     20.40 o 
   5   2   8      576.20      611.07     22.50 o 
   6   2   8      573.48      543.21     19.00 o 
   7   2   8      349.47      355.67     24.73 o 
   8   2   8      318.34      307.91     34.83 o 
   9   2   8      105.02       84.57     13.16 o 
  10   2   8       33.07       27.84     11.14 o 
  11   2   8       29.65       47.38     15.86 o 
  12   2   8        0.87        6.44     15.41 o 
 -12   3   8       46.10       53.58     19.89 o 
 -11   3   8       42.70       42.70     18.08 o 
 -10   3   8       16.77       25.90      7.86 o 
  -9   3   8      523.22      510.70     18.50 o 
  -8   3   8       34.66       42.37      6.03 o 
  -7   3   8       94.30       94.77     12.81 o 
  -6   3   8      114.60      123.24      6.83 o 
  -5   3   8      476.86      490.01     13.25 o 
  -4   3   8      104.64      114.13     17.38 o 
  -3   3   8     1416.73     1494.68     53.96 o 
  -2   3   8      116.55       89.84     13.70 o 
  -1   3   8      967.37     1011.34     13.02 o 
   0   3   8     3660.25     3725.95     30.27 o 
   1   3   8     2343.95     2482.45     39.28 o 
   2   3   8     3223.45     3348.49     35.45 o 
   3   3   8      125.52      160.09      8.12 o 
   4   3   8      260.13      278.67     11.16 o 
   5   3   8      161.13      161.40      9.30 o 
   6   3   8       51.97       54.10      7.99 o 
   7   3   8      125.69      113.58     13.86 o 
   8   3   8      140.57      140.96     23.22 o 
   9   3   8      132.16      113.61     16.54 o 
  10   3   8      134.82      120.56     15.98 o 
  11   3   8        1.24        1.86     13.74 o 
 -11   4   8       21.34       -1.05     10.94 o 
 -10   4   8      183.38      224.16     30.75 o 
  -9   4   8        1.71       16.42     14.42 o 
  -8   4   8      266.42      278.82     38.21 o 
  -7   4   8      516.09      486.24     14.51 o 
  -6   4   8      205.36      179.92      7.55 o 
  -5   4   8      598.57      561.77     27.54 o 
  -4   4   8       57.99       53.95      3.96 o 
  -3   4   8      599.77      585.16     36.31 o 
  -2   4   8       62.05       43.89     10.92 o 
  -1   4   8      278.02      290.72      7.92 o 
   0   4   8      948.37      960.17     16.96 o 
   1   4   8       12.33        9.02      2.81 o 
   2   4   8      123.96      105.60      9.72 o 
   3   4   8       48.80       41.20      5.31 o 
   4   4   8      801.53      783.41     19.36 o 
   5   4   8      162.60      148.76     10.65 o 
   6   4   8      868.78      884.17     33.50 o 
   7   4   8      162.79      126.13     14.88 o 
   8   4   8       75.74       96.63     28.93 o 
   9   4   8      397.39      422.18     58.02 o 
  10   4   8       19.15       22.83     10.31 o 
  11   4   8      103.23      117.02     17.89 o 
 -11   5   8       20.76       87.70     23.59 o 
 -10   5   8       37.13       69.56     20.29 o 
  -9   5   8       71.10      118.81     24.89 o 
  -8   5   8       54.68       62.50      9.12 o 
  -7   5   8      394.65      356.52     25.44 o 
  -6   5   8      303.51      293.68     14.14 o 
  -5   5   8     1488.91     1433.26     27.96 o 
  -4   5   8      515.29      483.09     26.65 o 
  -3   5   8     1209.02     1230.46     51.68 o 
  -2   5   8       57.79       55.22      4.28 o 
  -1   5   8      373.38      372.52     11.68 o 
   0   5   8      161.14      155.61      9.31 o 
   1   5   8      136.83      139.11      9.36 o 
   2   5   8       91.70       95.94      6.31 o 
   3   5   8      171.39      173.72      9.75 o 
   4   5   8       97.29       96.72      7.75 o 
   5   5   8       71.43       64.41      8.15 o 
   6   5   8      125.45      138.01     30.00 o 
   7   5   8      126.17      114.80     15.55 o 
   8   5   8       69.18       84.43     13.84 o 
   9   5   8      142.32      193.62     52.25 o 
  10   5   8       15.52       15.38      9.85 o 
 -10   6   8       14.56       38.07     19.79 o 
  -9   6   8       15.25       11.17     14.11 o 
  -8   6   8      101.25       79.30     20.75 o 
  -7   6   8       43.51       67.89     20.20 o 
  -6   6   8       17.07       18.01     13.49 o 
  -5   6   8       93.77       91.46      6.93 o 
  -4   6   8      270.80      275.37     30.35 o 
  -3   6   8      205.51      195.34     18.36 o 
  -2   6   8        4.24        5.15      2.55 o 
  -1   6   8      429.78      434.89     13.63 o 
   0   6   8      183.31      172.92     10.13 o 
   1   6   8      257.40      238.50     12.39 o 
   2   6   8       78.72       86.12      8.45 o 
   3   6   8       64.88       43.61      9.25 o 
   4   6   8       34.97       54.72     10.17 o 
   5   6   8       24.78       27.00      9.24 o 
   6   6   8       46.72       45.97     10.25 o 
   7   6   8       39.69       27.33      9.87 o 
   8   6   8       56.78       56.10     12.00 o 
   9   6   8       18.76       17.18     12.74 o 
  -8   7   8       63.17       51.84     18.73 o 
  -7   7   8       42.26       67.97     21.23 o 
  -6   7   8       86.74      112.33     24.38 o 
  -5   7   8       24.14       40.12     17.15 o 
  -4   7   8       50.09       51.99     16.62 o 
  -3   7   8      298.00      265.82     18.64 o 
  -2   7   8       20.72       18.17      5.94 o 
  -1   7   8       50.77       42.38      5.52 o 
   0   7   8      132.69      124.29     11.89 o 
   1   7   8       38.10       33.80      6.53 o 
   2   7   8      170.49      167.74     12.59 o 
   3   7   8       68.20       81.90     19.31 o 
   4   7   8        5.84        6.75     13.59 o 
   5   7   8      116.52      116.59     15.41 o 
   6   7   8       30.30       31.26      9.47 o 
   7   7   8       45.95       32.91      9.91 o 
   8   7   8        9.05       11.12     10.90 o 
  -7   8   8      103.97       91.47     21.87 o 
  -6   8   8       37.01       47.24     20.47 o 
  -5   8   8       43.96       63.94     17.81 o 
  -4   8   8       39.40       44.16     18.98 o 
  -3   8   8       25.10       26.48     14.17 o 
  -2   8   8      124.34      134.43     17.02 o 
  -1   8   8        9.22       13.59      9.06 o 
   0   8   8       90.04       81.41     29.24 o 
   1   8   8        7.49        1.16      5.29 o 
   2   8   8        1.90        4.22      6.61 o 
   3   8   8       12.28        3.10      7.97 o 
   4   8   8        1.24       -0.73      7.23 o 
   5   8   8       18.10       22.90      9.24 o 
   6   8   8        4.09       -9.62      9.62 o 
  -4   9   8       41.35       50.76     18.85 o 
  -3   9   8       20.97       19.28     14.05 o 
  -2   9   8       11.11       -6.56     12.02 o 
  -1   9   8       60.50       80.63     15.07 o 
   0   9   8       45.20       89.27     15.04 o 
   1   9   8       19.71       11.53     12.38 o 
   2   9   8        5.36      -15.63     15.63 o 
   3   9   8       16.66        9.30      7.24 o 
 -13   0   9        6.24       24.36     15.10 o 
 -12   0   9        3.05       22.19     12.47 o 
 -11   0   9        4.56       10.48     12.63 o 
 -10   0   9        7.19        8.32      9.99 o 
  -9   0   9       34.72       30.06     12.10 o 
  -8   0   9       31.79       37.76      6.48 o 
  -7   0   9      248.84      227.24     14.75 o 
  -6   0   9       25.67       24.50      6.49 o 
  -5   0   9       84.64      114.40      9.63 o 
  -4   0   9     1010.11      932.53     23.41 o 
  -3   0   9      113.71      123.74      8.55 o 
  -2   0   9      664.51      657.54     16.87 o 
  -1   0   9     1005.74      996.92     19.99 o 
   0   0   9        7.12       -0.19      5.01 o 
   1   0   9     2929.96     2818.34     52.19 o 
   2   0   9      494.10      499.29     22.60 o 
   3   0   9     9560.85     9814.96    131.96 o 
   4   0   9      222.01      215.42     18.58 o 
   5   0   9     1623.17     1701.88     53.82 o 
   6   0   9      154.50      152.35     12.72 o 
   7   0   9       18.50        8.26     10.87 o 
   8   0   9       26.64       47.12     14.57 o 
   9   0   9      192.34      188.59     26.38 o 
  10   0   9      106.47      124.26     22.19 o 
  11   0   9       21.82       12.96     14.55 o 
  12   0   9       24.55       40.46     15.81 o 
 -12   1   9        6.16       32.50     10.87 o 
 -11   1   9       37.83       38.48      9.54 o 
 -10   1   9       23.19       32.51      9.44 o 
  -9   1   9      168.98      151.49     11.52 o 
  -8   1   9       32.28       23.30      5.31 o 
  -7   1   9       29.45       27.32      4.77 o 
  -6   1   9      246.33      272.60     10.57 o 
  -5   1   9      165.00      182.47      8.04 o 
  -4   1   9      542.26      540.63     12.14 o 
  -3   1   9     1205.45     1214.11     18.25 o 
  -2   1   9      210.55      191.33      6.48 o 
  -1   1   9      228.66      236.98      5.99 o 
   0   1   9      280.65      295.17      8.53 o 
   1   1   9      479.16      467.03     11.73 o 
   2   1   9      926.11      933.81     22.24 o 
   3   1   9       82.46       79.39      7.81 o 
   4   1   9       71.38       64.49      7.79 o 
   5   1   9      325.57      306.49     13.47 o 
   6   1   9       31.99       41.63      7.25 o 
   7   1   9      262.72      258.07     17.94 o 
   8   1   9      146.76      146.44     15.23 o 
   9   1   9      216.43      167.08     18.64 o 
  10   1   9      163.40      134.25     35.64 o 
  11   1   9       43.31       30.87     16.11 o 
  12   1   9       45.36      116.33     46.50 o 
 -12   2   9       24.76       36.14     11.51 o 
 -11   2   9        7.96       14.11     14.68 o 
 -10   2   9        2.63       21.11      7.96 o 
  -9   2   9        0.77       -4.60      4.60 o 
  -8   2   9      263.00      244.38     12.38 o 
  -7   2   9      205.34      220.54     10.74 o 
  -6   2   9      221.69      217.54     10.79 o 
  -5   2   9      733.45      776.58     17.94 o 
  -4   2   9     1124.31     1088.58     16.32 o 
  -3   2   9      174.43      180.80      6.60 o 
  -2   2   9      912.93      984.82     38.46 o 
  -1   2   9     3050.47     3007.80     34.55 o 
   0   2   9      405.04      416.45     10.13 o 
   1   2   9      506.58      536.00     14.72 o 
   2   2   9      329.98      380.75     15.48 o 
   3   2   9      783.16      791.70     19.59 o 
   4   2   9       46.26       54.56      6.29 o 
   5   2   9      106.68       96.04      7.36 o 
   6   2   9      242.23      215.05     12.61 o 
   7   2   9      227.33      240.09     18.65 o 
   8   2   9      262.72      321.55     21.73 o 
   9   2   9      121.93      133.88     15.74 o 
  10   2   9       16.41       22.39     11.78 o 
  11   2   9       71.76       74.41     13.80 o 
 -12   3   9       33.44       66.54     20.31 o 
 -11   3   9       24.95       33.35      9.53 o 
 -10   3   9      127.81      121.38     12.75 o 
  -9   3   9      466.48      460.89     21.03 o 
  -8   3   9      399.04      400.10     14.78 o 
  -7   3   9     1083.91     1088.09     21.80 o 
  -6   3   9      599.49      604.49     18.00 o 
  -5   3   9      262.50      261.48      9.29 o 
  -4   3   9       79.21       79.88      3.57 o 
  -3   3   9      509.38      552.43     33.21 o 
  -2   3   9      260.87      256.48     22.10 o 
  -1   3   9       26.98       29.31      2.10 o 
   0   3   9     1662.73     1717.19     22.92 o 
   1   3   9     1023.89     1080.88     20.06 o 
   2   3   9       91.74       85.15      6.83 o 
   3   3   9       61.99       67.53      5.95 o 
   4   3   9     1122.03     1133.87     22.41 o 
   5   3   9       47.77       52.69      9.65 o 
   6   3   9     1145.27     1091.50     28.30 o 
   7   3   9       36.76       19.96      8.69 o 
   8   3   9      276.77      250.37     53.73 o 
   9   3   9        3.17        7.16      9.18 o 
  10   3   9        9.59        3.52     11.02 o 
  11   3   9        2.60        7.84     13.89 o 
 -11   4   9       23.03       46.85     18.62 o 
 -10   4   9       29.46       42.70     18.47 o 
  -9   4   9      110.56       83.34     18.36 o 
  -8   4   9      532.22      488.76     20.00 o 
  -7   4   9        5.99       16.91      9.91 o 
  -6   4   9       54.86       50.67      7.24 o 
  -5   4   9      821.88      732.86     51.53 o 
  -4   4   9      496.92      468.03     19.79 o 
  -3   4   9       85.25       66.70     13.18 o 
  -2   4   9      326.40      322.59     26.59 o 
  -1   4   9      320.89      342.16      8.38 o 
   0   4   9       18.88       24.57      3.07 o 
   1   4   9      119.92      113.85      5.90 o 
   2   4   9      219.44      229.21      9.95 o 
   3   4   9       35.86       48.92      6.58 o 
   4   4   9      128.56      134.80      8.58 o 
   5   4   9       21.72       27.01      6.40 o 
   6   4   9      374.74      381.32     31.69 o 
   7   4   9       64.79       69.40     11.98 o 
   8   4   9      121.10      137.74     16.23 o 
   9   4   9      110.51      119.66     22.52 o 
  10   4   9      123.95      169.26     30.14 o 
  11   4   9      147.51      177.09     29.63 o 
 -10   5   9      112.98      149.91     27.06 o 
  -9   5   9       63.60       63.86     20.15 o 
  -8   5   9       48.39       29.57      6.85 o 
  -7   5   9       83.39       80.59     11.18 o 
  -6   5   9      102.59      116.19      8.38 o 
  -5   5   9      429.26      339.79     37.59 o 
  -4   5   9      711.95      714.64     56.38 o 
  -3   5   9      803.60      801.61     32.86 o 
  -2   5   9      591.05      536.75     34.99 o 
  -1   5   9      112.06      118.57      6.64 o 
   0   5   9      116.94      101.62      7.92 o 
   1   5   9        1.67        4.49      3.81 o 
   2   5   9       24.10       27.95      4.12 o 
   3   5   9        6.31        5.17      3.92 o 
   4   5   9       28.89       19.34      6.74 o 
   5   5   9       37.75       25.41      9.44 o 
   6   5   9       85.74       77.31     12.56 o 
   7   5   9      281.17      262.54     21.31 o 
   8   5   9       13.23       11.99      9.48 o 
   9   5   9      126.25      129.27     17.37 o 
  10   5   9       50.58       56.87     18.80 o 
  -9   6   9       85.77       74.62     22.11 o 
  -8   6   9       14.59       19.67     13.53 o 
  -7   6   9      259.36      309.26     34.61 o 
  -6   6   9       83.80       70.23     19.15 o 
  -5   6   9       30.25       52.52     18.25 o 
  -4   6   9      741.76      761.96     35.10 o 
  -3   6   9      125.13      110.18     30.60 o 
  -2   6   9      842.34      829.80     14.78 o 
  -1   6   9      150.96      162.62      8.29 o 
   0   6   9      137.43      135.02      8.77 o 
   1   6   9      159.83      167.16     10.51 o 
   2   6   9      200.76      188.72     11.90 o 
   3   6   9       98.95      128.46     23.21 o 
   4   6   9      221.66      252.71     18.73 o 
   5   6   9       17.63       19.74      8.03 o 
   6   6   9       31.99       22.91     14.83 o 
   7   6   9       10.23        2.04      8.21 o 
   8   6   9       18.13       24.88     11.65 o 
   9   6   9        2.00       10.20      9.31 o 
  -8   7   9        2.14      -11.97     11.97 o 
  -7   7   9       48.84       60.07     18.85 o 
  -6   7   9       87.83       85.74     21.09 o 
  -5   7   9       82.85       52.95     18.72 o 
  -4   7   9      106.31      116.85     22.39 o 
  -3   7   9       28.15       35.19     11.31 o 
  -2   7   9       17.36       17.04      4.04 o 
  -1   7   9       78.45       74.67      6.59 o 
   0   7   9      198.87      223.82     11.83 o 
   1   7   9      125.29      122.50      9.78 o 
   2   7   9       59.62       56.40      7.59 o 
   3   7   9        7.30        2.26     10.30 o 
   4   7   9       50.26       42.56     10.44 o 
   5   7   9       44.49       70.77     12.68 o 
   6   7   9       57.64       32.22     19.64 o 
   7   7   9       46.26       51.96     11.37 o 
   8   7   9       20.64       40.63     12.24 o 
  -7   8   9       25.05       60.60     20.85 o 
  -6   8   9        1.82      -15.90     15.90 o 
  -5   8   9       36.72       28.47     16.52 o 
  -4   8   9        3.18      -13.40     13.40 o 
  -3   8   9       10.44       23.78     11.58 o 
  -2   8   9       38.67       28.76     10.87 o 
  -1   8   9       53.28       44.09     11.84 o 
   0   8   9       37.09       48.91      8.59 o 
   1   8   9       63.42       65.03     10.54 o 
   2   8   9       74.30       81.46     11.83 o 
   3   8   9        7.03       17.42      8.56 o 
   4   8   9        2.66       10.02     13.76 o 
   5   8   9       11.36       13.82      8.66 o 
   6   8   9       12.85       -2.49      9.29 o 
  -4   9   9        1.78        1.79     12.64 o 
  -3   9   9        8.01       -9.16     14.15 o 
  -2   9   9       26.20       20.80     20.19 o 
  -1   9   9       17.39       14.12      9.80 o 
   0   9   9        0.88        2.09     11.76 o 
   1   9   9        2.32       12.18     12.05 o 
   2   9   9        9.13       30.18     14.20 o 
   3   9   9       10.06       17.07     15.48 o 
 -12   0  10       67.77       54.56     16.46 o 
 -11   0  10      237.84      250.19     27.47 o 
 -10   0  10       11.47        4.46      9.33 o 
  -9   0  10      229.82      246.42     24.53 o 
  -8   0  10      371.21      337.20     19.34 o 
  -7   0  10       26.36       33.79      7.64 o 
  -6   0  10     1453.14     1502.21     35.47 o 
  -5   0  10        7.84       16.78      5.69 o 
  -4   0  10      958.81      939.37     23.83 o 
  -3   0  10      104.91       87.49      7.55 o 
  -2   0  10       84.54       87.71      7.08 o 
  -1   0  10      240.15      237.84     10.58 o 
   0   0  10       46.11       44.96      8.84 o 
   1   0  10     4720.72     4506.12     73.00 o 
   2   0  10        0.06        4.10      5.60 o 
   3   0  10     1318.94     1394.72     42.67 o 
   4   0  10      753.15      766.98     33.78 o 
   5   0  10        7.15        6.06      8.17 o 
   6   0  10        6.50        9.44      8.72 o 
   7   0  10       79.52       88.89     17.26 o 
   8   0  10        6.44        0.59     11.73 o 
   9   0  10      249.45      182.00     25.08 o 
  10   0  10        8.34        5.48     13.07 o 
  11   0  10       10.56       25.33     14.36 o 
  12   0  10        0.24        7.24     14.01 o 
 -12   1  10      133.33      147.33     17.00 o 
 -11   1  10       76.28       78.78     17.35 o 
 -10   1  10       71.56       65.81     10.62 o 
  -9   1  10      192.73      175.87     15.04 o 
  -8   1  10      163.01      181.80     11.66 o 
  -7   1  10      358.29      369.17     13.17 o 
  -6   1  10      300.70      281.69     12.21 o 
  -5   1  10     1391.53     1340.02     21.39 o 
  -4   1  10      516.26      513.73     11.05 o 
  -3   1  10      455.45      437.03     17.22 o 
  -2   1  10     1121.20     1108.61     20.71 o 
  -1   1  10     3859.16     3855.41     29.87 o 
   0   1  10      149.28      143.33      6.59 o 
   1   1  10       63.13       80.95      5.71 o 
   2   1  10     1048.36     1036.58     24.27 o 
   3   1  10      551.22      571.36     19.17 o 
   4   1  10      479.36      530.66     32.72 o 
   5   1  10      370.28      372.06     15.03 o 
   6   1  10       10.52       12.18      4.92 o 
   7   1  10      171.38      155.64     14.98 o 
   8   1  10       18.57       22.61      8.56 o 
   9   1  10       74.25       86.49     18.98 o 
  10   1  10       87.81      107.33     15.53 o 
  11   1  10        5.54        4.88     17.98 o 
  12   1  10      161.51      185.03     37.01 o 
 -12   2  10        1.10        2.64      9.64 o 
 -11   2  10       15.72       10.18      6.89 o 
 -10   2  10      107.72      112.85     22.73 o 
  -9   2  10       88.07      101.26      9.16 o 
  -8   2  10      122.28      113.98     11.42 o 
  -7   2  10       61.22       66.47      8.09 o 
  -6   2  10      209.70      194.20     10.54 o 
  -5   2  10       93.07       94.34      5.49 o 
  -4   2  10      265.41      247.21      7.62 o 
  -3   2  10     2346.60     2409.22     44.87 o 
  -2   2  10     1024.67      985.53     37.32 o 
  -1   2  10     3108.06     3191.28     27.90 o 
   0   2  10     3067.57     3108.66     31.64 o 
   1   2  10       80.03       82.21      5.83 o 
   2   2  10     1118.34     1156.36     26.36 o 
   3   2  10      519.24      515.31     15.59 o 
   4   2  10      114.97      111.30      8.47 o 
   5   2  10     1716.05     1794.77     40.12 o 
   6   2  10      378.85      357.75     20.54 o 
   7   2  10     1190.36     1164.85     79.78 o 
   8   2  10      583.44      552.88     28.17 o 
   9   2  10      295.29      292.63     22.37 o 
  10   2  10       74.20       76.87     24.32 o 
  11   2  10       37.70       45.58     14.98 o 
 -12   3  10       22.51        9.30     13.90 o 
 -11   3  10        3.14       13.25     14.22 o 
 -10   3  10      107.32      113.36     19.39 o 
  -9   3  10       70.39       67.49      9.77 o 
  -8   3  10      216.99      242.48     14.61 o 
  -7   3  10      165.19      156.66     10.99 o 
  -6   3  10      431.93      422.33     14.47 o 
  -5   3  10       34.82       32.58      3.06 o 
  -4   3  10      241.39      254.28     24.47 o 
  -3   3  10      535.39      515.72     32.47 o 
  -2   3  10     1580.69     1634.46     55.83 o 
  -1   3  10      715.56      702.03     19.67 o 
   0   3  10      291.18      309.35      9.82 o 
   1   3  10     2044.34     2195.45     29.77 o 
   2   3  10        4.97        8.19      3.55 o 
   3   3  10      762.25      799.05     17.95 o 
   4   3  10       77.79       79.49      6.68 o 
   5   3  10      111.08      121.41      8.66 o 
   6   3  10       13.25       15.27      8.92 o 
   7   3  10       58.70       50.03     10.61 o 
   8   3  10      102.56      128.36     15.74 o 
   9   3  10       62.24       45.24     11.76 o 
  10   3  10       21.99       16.88     10.04 o 
  11   3  10       92.20      120.68     18.04 o 
 -11   4  10       46.43       29.40     18.79 o 
 -10   4  10      133.00      108.10     22.23 o 
  -9   4  10       15.98       25.22     15.77 o 
  -8   4  10       52.08       54.18     16.74 o 
  -7   4  10      131.11      125.74     12.84 o 
  -6   4  10      469.59      496.81     16.58 o 
  -5   4  10      267.28      243.93     15.05 o 
  -4   4  10      418.20      387.54     22.22 o 
  -3   4  10      183.14      183.22     21.48 o 
  -2   4  10      142.19      160.88     19.23 o 
  -1   4  10      223.36      235.11      8.50 o 
   0   4  10      135.42      140.56      5.83 o 
   1   4  10      107.85       99.04      8.03 o 
   2   4  10       77.05       75.55      6.27 o 
   3   4  10      163.00      160.59      9.01 o 
   4   4  10       98.40       85.92      7.33 o 
   5   4  10      215.40      230.10     17.41 o 
   6   4  10       38.97       49.03     11.13 o 
   7   4  10      335.63      309.00     22.04 o 
   8   4  10      211.91      214.63     19.91 o 
   9   4  10       21.13       31.92     11.12 o 
  10   4  10       68.15       85.27     15.24 o 
 -10   5  10       38.08       61.78     22.27 o 
  -9   5  10       26.63       29.58     17.35 o 
  -8   5  10       58.64       70.45     19.87 o 
  -7   5  10       93.37       95.19      8.06 o 
  -6   5  10      204.75      190.75      5.93 o 
  -5   5  10      528.44      473.59     38.07 o 
  -4   5  10      353.21      366.29     31.75 o 
  -3   5  10      136.03      168.50     23.98 o 
  -2   5  10       36.77        3.63     11.81 o 
  -1   5  10      330.07      327.14      9.27 o 
   0   5  10       58.61       51.67      7.26 o 
   1   5  10      187.18      190.14      8.19 o 
   2   5  10      290.46      296.24     11.54 o 
   3   5  10       41.58       31.07      6.34 o 
   4   5  10       24.80       42.76     20.13 o 
   5   5  10      222.28      237.51     28.12 o 
   6   5  10      176.48      166.31     17.38 o 
   7   5  10       27.32       19.42      9.54 o 
   8   5  10       49.81       35.34     11.19 o 
   9   5  10        2.73       18.49     18.02 o 
  10   5  10       79.65       90.93     32.14 o 
  -9   6  10        8.82       22.60     16.00 o 
  -8   6  10       45.30       68.37     21.28 o 
  -7   6  10       11.22       12.46     14.45 o 
  -6   6  10       20.38        9.29     12.73 o 
  -5   6  10       67.75       94.64     20.27 o 
  -4   6  10       35.76       49.01     12.45 o 
  -3   6  10      500.40      549.13     29.84 o 
  -2   6  10      331.86      297.14     18.03 o 
  -1   6  10      382.52      348.57     11.45 o 
   0   6  10       63.12       47.68      5.66 o 
   1   6  10      161.52      163.14     10.41 o 
   2   6  10      102.96      105.02      9.28 o 
   3   6  10       24.06       18.21      5.48 o 
   4   6  10      275.57      254.88     26.71 o 
   5   6  10       11.65        1.74     16.77 o 
   6   6  10       21.45       15.61      9.01 o 
   7   6  10       26.48       15.04      8.83 o 
   8   6  10       18.78       11.45     20.69 o 
   9   6  10       15.96       14.75      9.53 o 
  -8   7  10       43.24       35.48     17.11 o 
  -7   7  10       14.95       44.06     18.68 o 
  -6   7  10      239.23      219.17     31.76 o 
  -5   7  10       24.56        6.76     11.04 o 
  -4   7  10       33.17       41.40     18.27 o 
  -3   7  10       46.35       49.51     11.75 o 
  -2   7  10      238.49      215.70     17.88 o 
  -1   7  10      210.09      202.33     12.67 o 
   0   7  10      398.32      421.03     15.80 o 
   1   7  10        4.97        1.36      4.86 o 
   2   7  10       60.19       68.25      8.57 o 
   3   7  10       91.99       99.46     13.07 o 
   4   7  10      178.94      190.20     17.58 o 
   5   7  10        6.89        2.57      8.35 o 
   6   7  10       11.57       -5.45      8.36 o 
   7   7  10       22.07       20.86      9.87 o 
  -6   8  10      104.29       90.39     23.54 o 
  -5   8  10        6.81        9.88     12.94 o 
  -4   8  10        9.20       -4.90     12.91 o 
  -3   8  10       33.65       43.65     11.62 o 
  -2   8  10       42.03       51.21     12.36 o 
  -1   8  10       15.86       21.44     15.58 o 
   0   8  10       87.40       83.40     21.49 o 
   1   8  10       12.49        5.61     12.19 o 
   2   8  10       32.56       33.62      9.10 o 
   3   8  10      100.94       85.39     21.20 o 
   4   8  10       12.40       10.40      7.42 o 
   5   8  10       40.74       76.17     33.61 o 
   6   8  10        6.16      -10.56     27.15 o 
  -3   9  10        4.86       -5.13     12.29 o 
  -2   9  10        5.19      -10.42     10.42 o 
  -1   9  10       20.80       31.32     11.72 o 
   0   9  10       98.78      117.48     16.80 o 
   1   9  10       37.54       58.65     20.85 o 
   2   9  10       67.60      108.69     24.69 o 
 -12   0  11      254.08      287.25     31.51 o 
 -11   0  11        2.23       17.89     13.73 o 
 -10   0  11       20.38       29.48     13.27 o 
  -9   0  11      156.67      167.45     21.60 o 
  -8   0  11       48.25       46.39      8.69 o 
  -7   0  11      830.82      818.17     27.85 o 
  -6   0  11        0.32        4.40      5.56 o 
  -5   0  11      454.16      439.42     17.96 o 
  -4   0  11     1162.63     1144.61     26.93 o 
  -3   0  11      189.65      186.75     10.59 o 
  -2   0  11      806.49      850.39     20.69 o 
  -1   0  11      745.02      764.27     19.03 o 
   0   0  11      124.61      103.21      7.76 o 
   1   0  11     1326.93     1388.43     37.78 o 
   2   0  11       32.53       39.29      8.38 o 
   3   0  11        2.87       14.54      7.04 o 
   4   0  11       34.17       60.88     12.43 o 
   5   0  11       41.94       27.70      7.51 o 
   6   0  11      454.09      468.97     32.31 o 
   7   0  11        6.96       17.78     12.37 o 
   8   0  11       93.85      110.95     20.10 o 
   9   0  11       46.07       46.04     16.78 o 
  10   0  11      146.01      172.12     26.57 o 
  11   0  11      108.87      127.33     25.66 o 
 -12   1  11       31.70       55.62     11.63 o 
 -11   1  11       64.80       71.09     12.12 o 
 -10   1  11       46.88       43.27     11.38 o 
  -9   1  11      274.83      239.51     16.98 o 
  -8   1  11      541.61      558.73     19.36 o 
  -7   1  11       30.80       35.97      5.93 o 
  -6   1  11      348.28      339.29     11.82 o 
  -5   1  11      959.45      934.17     18.01 o 
  -4   1  11      665.66      672.50     12.88 o 
  -3   1  11      598.51      600.34     12.26 o 
  -2   1  11      325.56      343.66      8.83 o 
  -1   1  11        0.39       17.66      7.11 o 
   0   1  11      171.24      182.03      7.54 o 
   1   1  11     1013.56     1071.14     16.93 o 
   2   1  11      474.69      486.06     14.04 o 
   3   1  11     2658.32     2801.59     45.54 o 
   4   1  11     1227.51     1275.36     31.85 o 
   5   1  11       92.42      106.04     10.37 o 
   6   1  11      318.50      305.91     19.03 o 
   7   1  11       15.86       13.10      7.98 o 
   8   1  11      230.18      214.49     18.13 o 
   9   1  11      200.45      206.97     19.30 o 
  10   1  11      153.82      162.09     29.46 o 
  11   1  11        2.11        2.33      8.85 o 
 -12   2  11       69.74       57.04     16.82 o 
 -11   2  11       90.53       85.22     27.89 o 
 -10   2  11       81.69       89.31     12.09 o 
  -9   2  11      406.60      403.93     17.22 o 
  -8   2  11      131.52      131.10     13.45 o 
  -7   2  11       85.10       82.75     15.03 o 
  -6   2  11      318.56      326.92     15.47 o 
  -5   2  11      314.83      330.54      9.76 o 
  -4   2  11      459.98      466.97     10.61 o 
  -3   2  11      781.20      752.94     11.39 o 
  -2   2  11     3848.96     3866.30     52.19 o 
  -1   2  11     2918.90     3132.05     29.16 o 
   0   2  11      841.42      861.40     16.18 o 
   1   2  11      477.91      499.70     14.36 o 
   2   2  11      217.75      233.80     10.12 o 
   3   2  11      181.04      168.97      9.40 o 
   4   2  11       44.42       44.82      6.02 o 
   5   2  11       14.06       19.58      4.85 o 
   6   2  11       76.42       46.42      9.93 o 
   7   2  11      116.83      123.78     14.52 o 
   8   2  11       31.66       30.02     10.45 o 
   9   2  11      100.75      101.54     17.41 o 
  10   2  11       55.52       55.81     12.58 o 
  11   2  11       75.23       52.63     12.83 o 
 -12   3  11       24.19       61.35     19.67 o 
 -11   3  11        0.24        4.16     12.02 o 
 -10   3  11       33.21       51.53      9.65 o 
  -9   3  11      140.78      145.15     10.30 o 
  -8   3  11      312.93      314.25     13.18 o 
  -7   3  11      168.08      167.37      8.69 o 
  -6   3  11      158.14      153.13      6.99 o 
  -5   3  11      543.18      515.00     16.15 o 
  -4   3  11      132.04      122.27     18.02 o 
  -3   3  11      443.78      468.00     31.74 o 
  -2   3  11     1444.29     1488.43     53.87 o 
  -1   3  11     1349.67     1526.85     15.16 o 
   0   3  11     1428.47     1578.01     22.91 o 
   1   3  11      412.77      443.12     13.25 o 
   2   3  11       33.41       28.60      4.70 o 
   3   3  11      604.04      626.32     16.30 o 
   4   3  11      131.24      115.98      9.98 o 
   5   3  11     1393.26     1464.86     32.24 o 
   6   3  11      186.15      213.98     17.75 o 
   7   3  11      495.67      483.10     26.56 o 
   8   3  11      346.85      309.93     22.87 o 
   9   3  11      161.16      153.24     18.04 o 
  10   3  11       13.03        6.26      8.85 o 
  11   3  11       26.77       46.79     21.20 o 
 -11   4  11       24.07       16.07     13.17 o 
 -10   4  11        8.20       25.58     15.62 o 
  -9   4  11        3.46        7.50     11.87 o 
  -8   4  11      150.85      191.63     26.96 o 
  -7   4  11      219.67      228.60      9.68 o 
  -6   4  11      196.41      168.08      8.86 o 
  -5   4  11       82.57      115.53     20.02 o 
  -4   4  11      118.83      127.77     14.10 o 
  -3   4  11      221.20      247.23     17.77 o 
  -2   4  11      315.17      360.62     28.68 o 
  -1   4  11      388.21      375.49     24.49 o 
   0   4  11       45.09       46.66      3.71 o 
   1   4  11       49.34       46.96      4.89 o 
   2   4  11      112.18      115.96      7.44 o 
   3   4  11      392.53      384.91     13.83 o 
   4   4  11      201.05      211.89     10.83 o 
   5   4  11      805.23      779.65     30.99 o 
   6   4  11       68.12       75.17     15.40 o 
   7   4  11      167.81      176.13     17.31 o 
   8   4  11       25.97        9.76      8.98 o 
   9   4  11       10.38       22.41     16.97 o 
  10   4  11        1.68       17.25     12.87 o 
 -10   5  11       54.80       39.35     18.32 o 
  -9   5  11       16.10      -14.39     14.39 o 
  -8   5  11      128.43      184.33     27.65 o 
  -7   5  11       76.87       67.94     17.49 o 
  -6   5  11       13.07       20.96     11.76 o 
  -5   5  11      555.96      488.81     39.01 o 
  -4   5  11       55.54       61.65     11.49 o 
  -3   5  11      745.19      742.70     46.82 o 
  -2   5  11       13.39       -6.69     13.21 o 
  -1   5  11      242.55      265.23      8.65 o 
   0   5  11      199.19      180.52      9.30 o 
   1   5  11        5.37        2.89      3.21 o 
   2   5  11       39.24       43.05      5.65 o 
   3   5  11       79.67       88.02      7.41 o 
   4   5  11       19.15       18.07      8.05 o 
   5   5  11       34.77       33.49      9.54 o 
   6   5  11       14.61       14.20      8.19 o 
   7   5  11       64.15       76.50     13.29 o 
   8   5  11       16.50        3.96     10.53 o 
   9   5  11        4.62       14.29     17.55 o 
  -9   6  11        2.65       21.47     16.92 o 
  -8   6  11       90.08      133.03     26.27 o 
  -7   6  11       62.70       73.92     21.73 o 
  -6   6  11      146.91      167.87     26.46 o 
  -5   6  11      165.96      179.86     27.60 o 
  -4   6  11      785.62      808.55     36.97 o 
  -3   6  11        1.91       26.04     15.35 o 
  -2   6  11      269.06      251.73     30.23 o 
  -1   6  11      371.89      330.77     27.00 o 
   0   6  11        4.85        3.45      4.29 o 
   1   6  11      185.94      158.96     10.70 o 
   2   6  11      341.60      355.03     16.36 o 
   3   6  11       47.15       38.76      6.78 o 
   4   6  11      260.11      284.88     26.02 o 
   5   6  11       99.53      109.89     22.88 o 
   6   6  11       11.52       14.86      9.29 o 
   7   6  11       36.74       26.39     32.01 o 
   8   6  11       13.33       28.48     10.28 o 
  -8   7  11        6.28       45.90     18.99 o 
  -7   7  11        1.92       41.09     16.78 o 
  -6   7  11       58.60       72.60     22.42 o 
  -5   7  11       16.61       16.16     14.53 o 
  -4   7  11      117.79      104.06     20.02 o 
  -3   7  11       48.11       53.66     13.24 o 
  -2   7  11       53.22       66.09     18.25 o 
  -1   7  11        2.30       -2.08      5.96 o 
   0   7  11      153.51      124.78     11.74 o 
   1   7  11       89.17       81.73     10.95 o 
   2   7  11      277.26      273.58     58.68 o 
   3   7  11      117.16      117.65     14.45 o 
   4   7  11       56.10       63.05     11.33 o 
   5   7  11      114.80      145.21     32.17 o 
   6   7  11       79.77       84.88     14.23 o 
   7   7  11       46.35       57.82     12.70 o 
  -6   8  11        1.84        2.27     16.17 o 
  -5   8  11       21.98       55.62     17.99 o 
  -4   8  11       20.45       -0.46     12.33 o 
  -3   8  11       22.30       42.00     12.75 o 
  -2   8  11       37.56       41.85     13.31 o 
  -1   8  11        5.64        9.12     14.09 o 
   0   8  11      110.94      125.73     25.06 o 
   1   8  11       47.49       48.29      9.50 o 
   2   8  11       49.13       69.57     11.21 o 
   3   8  11       38.43       46.20     16.43 o 
   4   8  11       61.62       49.59     13.02 o 
   5   8  11       22.47       36.17     13.77 o 
  -3   9  11        8.84       -6.22     14.03 o 
  -2   9  11        5.42       -5.36     21.12 o 
  -1   9  11       28.78       47.46     12.56 o 
   0   9  11       17.23       41.30     17.35 o 
   1   9  11        4.06       31.18     16.65 o 
   2   9  11       80.57      143.99     26.93 o 
 -12   0  12       16.17       10.13     13.08 o 
 -11   0  12      155.43      171.37     23.44 o 
 -10   0  12      334.76      375.63     31.76 o 
  -9   0  12      442.05      457.81     33.23 o 
  -8   0  12       91.50       86.26     11.41 o 
  -7   0  12     1350.81     1307.23     36.04 o 
  -6   0  12      172.67      187.28     13.15 o 
  -5   0  12      744.03      664.16     22.37 o 
  -4   0  12     1530.75     1383.15     26.53 o 
  -3   0  12     2976.15     2948.96     44.00 o 
  -2   0  12     1776.57     1777.05     31.53 o 
  -1   0  12       52.49       66.33     19.65 o 
   0   0  12       26.54       30.68      5.48 o 
   1   0  12       29.76       33.84     12.38 o 
   2   0  12     1079.83     1218.21     39.01 o 
   3   0  12      656.50      713.78     31.72 o 
   4   0  12     4204.93     4371.10     89.14 o 
   5   0  12       28.35       28.48      8.11 o 
   6   0  12      447.03      408.48     30.86 o 
   7   0  12      331.45      353.65     31.23 o 
   8   0  12        0.25       11.34     10.11 o 
   9   0  12      230.15      239.15     29.07 o 
  10   0  12       13.63       21.52     17.79 o 
  11   0  12      142.43      164.17     29.51 o 
 -12   1  12       26.70       37.03     10.49 o 
 -11   1  12      118.88      135.58     14.77 o 
 -10   1  12        1.84       -1.34      7.11 o 
  -9   1  12       33.09       44.41      7.68 o 
  -8   1  12      280.49      280.12     14.11 o 
  -7   1  12        4.84       12.89      6.00 o 
  -6   1  12       61.05       66.18      5.88 o 
  -5   1  12      469.76      477.94     13.00 o 
  -4   1  12      575.29      606.70     13.59 o 
  -3   1  12     2346.22     2444.54     28.11 o 
  -2   1  12     2574.39     2632.55     26.60 o 
  -1   1  12     1429.53     1484.44     21.39 o 
   0   1  12     1751.04     1748.66     24.38 o 
   1   1  12      686.41      738.41     14.56 o 
   2   1  12      374.36      355.03     12.35 o 
   3   1  12      243.63      247.92     21.09 o 
   4   1  12       37.92       45.20      7.74 o 
   5   1  12       31.55       29.93      4.69 o 
   6   1  12      108.36       96.99     15.80 o 
   7   1  12      108.82      105.48     13.11 o 
   8   1  12       12.20       19.39      9.78 o 
   9   1  12      105.48      111.93     16.63 o 
  10   1  12      121.09      142.28     17.16 o 
  11   1  12       97.10       97.04     16.15 o 
 -12   2  12       29.56       22.04     15.27 o 
 -11   2  12        7.32       15.94      8.51 o 
 -10   2  12       87.83       75.06     11.03 o 
  -9   2  12       47.96       37.61      7.21 o 
  -8   2  12      528.49      533.32     18.29 o 
  -7   2  12      298.82      264.80     11.91 o 
  -6   2  12      217.97      220.14      9.02 o 
  -5   2  12      315.34      298.39      9.35 o 
  -4   2  12      974.89      997.42     15.68 o 
  -3   2  12       42.76       70.98     10.24 o 
  -2   2  12     1297.66     1319.25     16.48 o 
  -1   2  12      838.44      879.18     21.00 o 
   0   2  12     1137.05     1237.81     20.14 o 
   1   2  12      463.17      457.05     14.18 o 
   2   2  12      117.02      106.18      7.41 o 
   3   2  12      183.35      181.27      9.95 o 
   4   2  12      168.91      169.23     10.28 o 
   5   2  12      147.78      156.57      9.34 o 
   6   2  12      327.46      316.61     43.23 o 
   7   2  12      264.99      255.46     21.49 o 
   8   2  12      193.02      200.12     18.29 o 
   9   2  12        3.77       -2.47     10.56 o 
  10   2  12      143.05      176.85     21.53 o 
  11   2  12        8.50       13.29     16.97 o 
 -12   3  12       16.49       -6.09     12.93 o 
 -11   3  12       39.85       46.37     16.25 o 
 -10   3  12       16.65       18.36      6.56 o 
  -9   3  12       39.30       53.98      8.35 o 
  -8   3  12      238.68      239.24     14.91 o 
  -7   3  12      133.80      129.77      7.61 o 
  -6   3  12       20.25       21.88      3.09 o 
  -5   3  12      338.15      334.90     10.24 o 
  -4   3  12      104.78      128.57     18.35 o 
  -3   3  12       56.83       52.69     12.80 o 
  -2   3  12      975.26     1072.90     46.27 o 
  -1   3  12      650.94      658.95     20.76 o 
   0   3  12        6.45        4.20      2.84 o 
   1   3  12     1144.57     1209.36     48.25 o 
   2   3  12      176.76      168.36      9.47 o 
   3   3  12      869.72      832.09     19.08 o 
   4   3  12       63.74       68.75      6.68 o 
   5   3  12      231.65      238.09     17.72 o 
   6   3  12      741.14      739.24     31.43 o 
   7   3  12      296.46      318.47     22.22 o 
   8   3  12      108.80      108.12     17.47 o 
   9   3  12        4.82       18.90     11.07 o 
  10   3  12       68.31       62.63     13.42 o 
  11   3  12       35.54       67.16     19.19 o 
 -11   4  12        6.06       -3.60     13.43 o 
 -10   4  12       50.09       55.66     18.42 o 
  -9   4  12       79.68       83.49     19.58 o 
  -8   4  12      104.68      134.80     23.26 o 
  -7   4  12      118.65      128.02      6.91 o 
  -6   4  12      297.16      287.83     10.87 o 
  -5   4  12       24.87       25.31      9.17 o 
  -4   4  12      409.86      383.11     33.54 o 
  -3   4  12      318.91      338.29     21.16 o 
  -2   4  12      261.29      280.04     25.55 o 
  -1   4  12      127.78      136.97      8.70 o 
   0   4  12      325.68      320.17      8.71 o 
   1   4  12      429.17      436.54     13.08 o 
   2   4  12        1.79        2.87      3.30 o 
   3   4  12      512.95      527.62     16.95 o 
   4   4  12       66.97       61.25      8.27 o 
   5   4  12      233.31      230.17     17.92 o 
   6   4  12      202.76      180.68     25.82 o 
   7   4  12        7.55        7.16      7.81 o 
   8   4  12        7.30        5.62      9.17 o 
   9   4  12        1.88        2.28     10.21 o 
  10   4  12       64.92       85.05     34.53 o 
 -10   5  12        2.79      -12.89     14.13 o 
  -9   5  12       42.28       21.52     14.59 o 
  -8   5  12       17.86       26.56     16.26 o 
  -7   5  12       22.58       67.22     17.19 o 
  -6   5  12      291.66      329.45     33.62 o 
  -5   5  12      293.80      315.67     44.20 o 
  -4   5  12      303.94      274.53     21.26 o 
  -3   5  12      139.63      137.21     23.45 o 
  -2   5  12      172.87      191.22     24.63 o 
  -1   5  12      330.82      334.66     21.39 o 
   0   5  12      113.88       98.61     10.40 o 
   1   5  12      297.16      291.64     10.86 o 
   2   5  12      742.43      729.73     18.43 o 
   3   5  12        4.13        7.88      4.72 o 
   4   5  12      156.31      180.31     23.09 o 
   5   5  12       62.00       62.58     11.63 o 
   6   5  12       51.93       50.77     14.23 o 
   7   5  12       88.27      104.96     27.99 o 
   8   5  12        6.17        1.60      9.14 o 
   9   5  12       19.86       24.72     11.53 o 
  -9   6  12       84.88      166.47     30.25 o 
  -8   6  12       25.25       17.34     16.98 o 
  -7   6  12      133.51      117.55     24.24 o 
  -6   6  12      212.64      242.07     30.50 o 
  -5   6  12      198.66      169.10     26.48 o 
  -4   6  12      170.84      149.91     18.25 o 
  -3   6  12      379.94      409.09     38.51 o 
  -2   6  12       16.81       11.58     12.19 o 
  -1   6  12       64.62       59.74      7.89 o 
   0   6  12      320.08      325.65     12.84 o 
   1   6  12      269.80      250.15     12.62 o 
   2   6  12       14.85       12.86      5.26 o 
   3   6  12      169.40      187.19     14.67 o 
   4   6  12      146.41      149.20     15.35 o 
   5   6  12       23.81       23.94     13.55 o 
   6   6  12       62.40       59.02     13.01 o 
   7   6  12       38.32       36.53     11.82 o 
   8   6  12       69.58      113.52     24.52 o 
  -8   7  12       16.19      -15.00     18.30 o 
  -7   7  12       14.25        2.10     13.38 o 
  -6   7  12       84.10       63.87     18.76 o 
  -5   7  12       47.92       36.45     16.87 o 
  -4   7  12       17.74       31.67     10.97 o 
  -3   7  12      104.86      113.77     16.33 o 
  -2   7  12        3.86      -14.32     16.43 o 
  -1   7  12        0.60       -2.48      3.95 o 
   0   7  12      173.97      177.03     13.22 o 
   1   7  12       21.60       20.40      7.09 o 
   2   7  12      116.75      148.13     14.85 o 
   3   7  12      119.32       96.39     15.17 o 
   4   7  12       15.18       13.94      7.19 o 
   5   7  12       28.23       29.39     10.37 o 
   6   7  12       11.21        7.78     12.80 o 
   7   7  12       97.57      142.98     18.33 o 
  -6   8  12       12.51       14.63     14.70 o 
  -5   8  12       35.45        5.33     15.77 o 
  -4   8  12        3.38       16.74     13.95 o 
  -3   8  12       31.07       26.13     10.40 o 
  -2   8  12       17.28       19.22     10.40 o 
  -1   8  12       11.90       -8.73     13.73 o 
   0   8  12        9.41        1.83     11.72 o 
   1   8  12       21.15       25.37     16.52 o 
   2   8  12       35.39       49.00     16.52 o 
   3   8  12       16.09       26.58      9.30 o 
   4   8  12      153.24      193.55     21.81 o 
   5   8  12        4.44        2.75     10.25 o 
  -2   9  12       14.82       16.98     21.47 o 
  -1   9  12       47.46       36.77     12.39 o 
   0   9  12       22.83       19.85     15.08 o 
   1   9  12       32.20        7.67     13.71 o 
 -12   0  13        9.50       14.67     12.81 o 
 -11   0  13      119.29      139.03     21.39 o 
 -10   0  13        0.02        9.22     11.03 o 
  -9   0  13       15.13       29.11     11.74 o 
  -8   0  13      426.49      444.65     36.64 o 
  -7   0  13      512.58      526.35     23.08 o 
  -6   0  13      961.20      934.31     28.61 o 
  -5   0  13      467.12      505.83     19.64 o 
  -4   0  13      324.94      334.52     17.24 o 
  -3   0  13     3472.85     3552.44     49.87 o 
  -2   0  13     2632.93     2682.45     42.22 o 
  -1   0  13     4166.17     4195.24     52.21 o 
   0   0  13        1.74        7.10      3.65 o 
   1   0  13      734.54      768.91     29.22 o 
   2   0  13     3246.00     3437.21     70.78 o 
   3   0  13       26.51       29.90      9.25 o 
   4   0  13        2.96        9.52      8.66 o 
   5   0  13       40.13       42.72     11.23 o 
   6   0  13       16.74       23.40     11.62 o 
   7   0  13      293.52      323.92     29.87 o 
   8   0  13        0.11       -4.60     12.58 o 
   9   0  13        3.04        5.16     14.92 o 
  10   0  13      237.37      220.34     29.82 o 
  11   0  13        1.29       -1.21     13.11 o 
 -12   1  13        2.97        8.32     11.70 o 
 -11   1  13       22.23        4.99      6.68 o 
 -10   1  13        9.47        9.36      7.53 o 
  -9   1  13      226.95      209.98     13.01 o 
  -8   1  13      144.58      162.74     12.26 o 
  -7   1  13      825.70      838.63     19.91 o 
  -6   1  13      547.79      519.11     14.76 o 
  -5   1  13      887.98      864.01     17.67 o 
  -4   1  13       28.42       24.70      3.81 o 
  -3   1  13      961.05      933.41     16.29 o 
  -2   1  13      939.28      907.65     15.44 o 
  -1   1  13      204.04      208.01     14.33 o 
   0   1  13      386.27      434.24     12.35 o 
   1   1  13      536.92      554.13     12.78 o 
   2   1  13      615.40      619.74     16.65 o 
   3   1  13      443.85      464.46     15.45 o 
   4   1  13      760.92      733.40     23.82 o 
   5   1  13      283.90      268.39     11.83 o 
   6   1  13       32.18       38.31      9.17 o 
   7   1  13      521.93      477.68     25.49 o 
   8   1  13       83.66       87.33     13.28 o 
   9   1  13       82.06       97.14     17.06 o 
  10   1  13       14.47        8.87     10.39 o 
  11   1  13        2.09       22.07     10.61 o 
 -12   2  13       31.86       12.80     12.74 o 
 -11   2  13        3.05        7.47      7.14 o 
 -10   2  13       13.14       12.95      7.56 o 
  -9   2  13       98.52      100.97     12.00 o 
  -8   2  13      254.45      261.67     12.99 o 
  -7   2  13        9.39        6.69      3.84 o 
  -6   2  13      267.31      268.71     10.06 o 
  -5   2  13      699.98      659.57     13.14 o 
  -4   2  13      429.75      438.51     10.20 o 
  -3   2  13      137.95      145.19      9.63 o 
  -2   2  13      274.80      314.63     11.47 o 
  -1   2  13     1008.88     1106.94     17.69 o 
   0   2  13      284.98      288.99      8.41 o 
   1   2  13      547.48      597.73     17.61 o 
   2   2  13       26.85       21.86      4.46 o 
   3   2  13      218.18      211.06     10.78 o 
   4   2  13      165.01      165.49     10.52 o 
   5   2  13       15.26        9.80      6.80 o 
   6   2  13      230.55      210.52     17.03 o 
   7   2  13        8.12       12.43      7.79 o 
   8   2  13      115.06      137.07     16.25 o 
   9   2  13       57.03       35.07     11.11 o 
  10   2  13        8.27       11.36     10.57 o 
  11   2  13      117.67      134.45     18.11 o 
 -12   3  13       27.72       25.06     13.86 o 
 -11   3  13       32.16       13.36     12.85 o 
 -10   3  13       24.05       -1.16     11.74 o 
  -9   3  13      104.78       96.93     10.18 o 
  -8   3  13        7.25        4.28      4.12 o 
  -7   3  13       14.53       13.49      3.34 o 
  -6   3  13       22.63       20.46      2.95 o 
  -5   3  13      252.65      232.35     11.88 o 
  -4   3  13       22.01       26.40      7.29 o 
  -3   3  13      142.28      152.50     19.98 o 
  -2   3  13      268.57      230.05     22.51 o 
  -1   3  13      628.23      674.89     12.59 o 
   0   3  13      815.44      817.34     24.19 o 
   1   3  13      326.34      340.88     12.19 o 
   2   3  13      314.16      305.49     15.37 o 
   3   3  13      142.03      152.70      8.94 o 
   4   3  13      425.91      440.66     15.10 o 
   5   3  13       89.32      100.16     30.53 o 
   6   3  13       95.65       91.05     13.65 o 
   7   3  13      286.62      257.25     20.47 o 
   8   3  13      199.19      205.24     19.84 o 
   9   3  13       29.95       27.57     13.18 o 
  10   3  13       38.72       28.16     12.23 o 
 -11   4  13       25.84       34.72     20.32 o 
 -10   4  13        8.12       22.15     16.87 o 
  -9   4  13      186.75      219.97     30.66 o 
  -8   4  13       46.20       56.74     17.79 o 
  -7   4  13       13.86       12.42      4.38 o 
  -6   4  13      648.66      693.71     45.67 o 
  -5   4  13      599.98      580.65     29.11 o 
  -4   4  13      174.69      169.70     23.02 o 
  -3   4  13       88.85       61.09     15.37 o 
  -2   4  13      109.65      103.76     12.48 o 
  -1   4  13      577.37      540.96     12.96 o 
   0   4  13      149.35      156.09      7.82 o 
   1   4  13      731.80      756.77     17.39 o 
   2   4  13      169.57      190.24      9.65 o 
   3   4  13      302.26      295.72     14.40 o 
   4   4  13      736.84      751.18     23.89 o 
   5   4  13      349.17      325.29     21.26 o 
   6   4  13      582.72      594.60     29.72 o 
   7   4  13       27.55       18.18      9.55 o 
   8   4  13      116.52       98.70     15.98 o 
   9   4  13       48.88       26.14     16.25 o 
  10   4  13       93.94       89.06     16.30 o 
 -10   5  13        7.51       -8.54     14.59 o 
  -9   5  13       10.13       25.49     15.59 o 
  -8   5  13       75.47       71.11     20.39 o 
  -7   5  13       35.04       13.47     13.08 o 
  -6   5  13       19.12        8.08     12.76 o 
  -5   5  13      340.33      300.21     50.17 o 
  -4   5  13       86.59       94.70     14.21 o 
  -3   5  13      308.51      284.06     30.24 o 
  -2   5  13       68.93       64.23     17.09 o 
  -1   5  13      377.13      379.75     11.62 o 
   0   5  13      387.69      387.71     12.71 o 
   1   5  13       26.94       32.59      5.69 o 
   2   5  13      415.26      384.53     13.62 o 
   3   5  13       26.76       24.56      5.98 o 
   4   5  13      189.18      184.49     16.30 o 
   5   5  13       57.98       49.99     14.91 o 
   6   5  13       14.09        9.33     12.35 o 
   7   5  13        9.39        8.58     17.02 o 
   8   5  13        6.89       -1.15      8.93 o 
   9   5  13       38.24       53.45     13.99 o 
  -9   6  13       45.23       68.88     22.65 o 
  -8   6  13       12.06       24.37     15.21 o 
  -7   6  13       38.33       62.45     20.20 o 
  -6   6  13       20.21       29.71     13.83 o 
  -5   6  13       95.05      116.95     21.75 o 
  -4   6  13       39.33       34.11     11.82 o 
  -3   6  13      271.87      220.57     29.86 o 
  -2   6  13      336.85      289.79     33.10 o 
  -1   6  13      521.06      509.15     12.41 o 
   0   6  13       29.44       30.05      5.63 o 
   1   6  13      373.37      361.32     15.09 o 
   2   6  13       74.40       69.39      6.68 o 
   3   6  13       95.86       96.65      9.64 o 
   4   6  13       55.74       48.86      9.83 o 
   5   6  13        1.75       -4.66     11.33 o 
   6   6  13        2.28       17.32     12.70 o 
   7   6  13        0.53        3.81     13.97 o 
   8   6  13       32.02       49.28     12.38 o 
  -8   7  13       88.27      105.12     25.19 o 
  -7   7  13       12.28       22.36     14.27 o 
  -6   7  13       27.78       18.11     15.13 o 
  -5   7  13       13.92       13.44     13.10 o 
  -4   7  13       63.87       62.43     14.11 o 
  -3   7  13       47.81       39.14     11.98 o 
  -2   7  13       16.36       16.05     12.52 o 
  -1   7  13        6.51        9.24      3.94 o 
   0   7  13       60.24       66.99      8.93 o 
   1   7  13       31.69       26.07      9.05 o 
   2   7  13       64.45       61.55     10.14 o 
   3   7  13      196.69      207.43     18.00 o 
   4   7  13        6.52       -2.60     14.76 o 
   5   7  13      135.44      147.58     22.10 o 
   6   7  13       27.68       27.86     10.72 o 
   7   7  13       51.14       78.52     15.08 o 
  -6   8  13       11.79        5.84     13.33 o 
  -5   8  13       29.97       33.89     16.95 o 
  -4   8  13        7.71        8.17      9.30 o 
  -3   8  13        4.64        3.15     20.71 o 
  -2   8  13       19.08        8.42     11.18 o 
  -1   8  13        0.81       -3.74     13.28 o 
   0   8  13       19.21       -5.84     12.77 o 
   1   8  13       80.46       95.09     22.07 o 
   2   8  13       55.72       54.48     19.23 o 
   3   8  13       33.84       39.09      9.49 o 
   4   8  13        7.96        1.38     16.84 o 
   5   8  13       47.20       18.46     15.46 o 
  -2   9  13       48.50       61.67     20.18 o 
  -1   9  13       20.25       17.65     19.86 o 
   0   9  13       81.85       67.37     21.53 o 
   1   9  13       14.40       63.19     19.79 o 
 -12   0  14        1.10       -0.70      9.13 o 
 -11   0  14        0.20       -1.05     10.54 o 
 -10   0  14      206.19      191.45     23.85 o 
  -9   0  14      468.94      421.61     31.18 o 
  -8   0  14       99.11       96.80     27.28 o 
  -7   0  14       23.19       12.76      6.22 o 
  -6   0  14     1253.18     1228.89     51.99 o 
  -5   0  14       10.24        8.65      8.12 o 
  -4   0  14      867.30      875.50     25.06 o 
  -3   0  14      907.55      930.32     24.68 o 
  -2   0  14      986.47     1026.32     25.23 o 
  -1   0  14      581.89      645.74     19.85 o 
   0   0  14      480.63      553.42     25.50 o 
   1   0  14       74.17       84.31     13.95 o 
   2   0  14      786.77      792.41     39.04 o 
   3   0  14      371.53      379.79     24.80 o 
   4   0  14       95.40      103.21     14.42 o 
   5   0  14      217.44      170.84     20.56 o 
   6   0  14      555.13      556.21     37.09 o 
   7   0  14      128.46      147.41     22.07 o 
   8   0  14       10.58       18.26     10.76 o 
   9   0  14       76.29       63.46     17.38 o 
  10   0  14        3.60       11.41     13.79 o 
  11   0  14      131.81      143.60     27.39 o 
 -12   1  14       12.06       23.67      8.90 o 
 -11   1  14        8.10       -3.86      8.51 o 
 -10   1  14        4.92        0.65      7.08 o 
  -9   1  14       70.80       73.19     10.08 o 
  -8   1  14       50.67       47.45      7.72 o 
  -7   1  14       67.48       49.86      5.69 o 
  -6   1  14      584.12      610.90     16.07 o 
  -5   1  14       77.29       68.03      5.68 o 
  -4   1  14      677.74      672.37     18.11 o 
  -3   1  14      964.78      938.94     21.77 o 
  -2   1  14     1748.66     1781.30     23.01 o 
  -1   1  14      596.04      591.94     13.10 o 
   0   1  14      162.64      185.80      8.61 o 
   1   1  14      124.17      139.13      8.05 o 
   2   1  14     3028.18     2980.63     74.23 o 
   3   1  14      202.81      213.42     11.08 o 
   4   1  14      633.59      638.02     19.67 o 
   5   1  14      117.88      103.66     12.22 o 
   6   1  14       71.63       58.32     10.26 o 
   7   1  14      166.86      158.19     16.42 o 
   8   1  14       25.52       26.13      9.72 o 
   9   1  14        5.95        9.71      9.20 o 
  10   1  14        8.87       11.92     10.53 o 
  11   1  14       11.74        7.72     10.21 o 
 -12   2  14       74.59       85.27     21.42 o 
 -11   2  14       40.49       40.20      9.22 o 
 -10   2  14        5.14        5.94      5.78 o 
  -9   2  14        3.81        3.57      4.24 o 
  -8   2  14      196.03      188.26     11.13 o 
  -7   2  14       53.18       56.71      6.16 o 
  -6   2  14       74.89       81.31      5.83 o 
  -5   2  14      344.51      339.72      9.66 o 
  -4   2  14      320.67      310.31      8.82 o 
  -3   2  14     1227.20     1282.82     24.30 o 
  -2   2  14      465.54      530.17     11.63 o 
  -1   2  14     1338.15     1443.53     21.49 o 
   0   2  14      312.55      316.58     10.64 o 
   1   2  14      136.59      125.03     11.18 o 
   2   2  14       30.19       36.01      7.36 o 
   3   2  14       13.36       16.46      4.84 o 
   4   2  14      296.55      296.29     12.23 o 
   5   2  14       76.09       85.39     11.64 o 
   6   2  14      270.62      216.16     17.57 o 
   7   2  14      151.62      159.10     16.63 o 
   8   2  14      163.57      180.88     20.54 o 
   9   2  14        5.60        1.64      9.10 o 
  10   2  14        0.92       11.25     12.78 o 
  11   2  14        9.56        7.46      9.89 o 
 -11   3  14       40.63       54.46     17.12 o 
 -10   3  14       60.18       56.03     18.46 o 
  -9   3  14        5.59        5.65      5.96 o 
  -8   3  14      273.24      300.60     12.27 o 
  -7   3  14        2.57        0.68      2.59 o 
  -6   3  14      530.17      526.79     11.54 o 
  -5   3  14      528.57      464.01     11.33 o 
  -4   3  14      208.42      209.12     29.87 o 
  -3   3  14      156.03      156.99     19.60 o 
  -2   3  14      151.49      158.45      7.36 o 
  -1   3  14      291.67      327.61      9.20 o 
   0   3  14      278.92      273.25     10.19 o 
   1   3  14     1186.29     1239.61     23.81 o 
   2   3  14      987.57      981.23     22.76 o 
   3   3  14       15.18       22.67      4.90 o 
   4   3  14      869.18      905.33     26.61 o 
   5   3  14      545.89      509.73     29.30 o 
   6   3  14       84.38      106.17     13.99 o 
   7   3  14      230.76      248.90     20.87 o 
   8   3  14        7.37       19.88     10.16 o 
   9   3  14       20.09       19.07     10.16 o 
  10   3  14       24.36       30.34     10.99 o 
 -11   4  14       11.35        7.77     12.02 o 
 -10   4  14       20.34       17.06     14.67 o 
  -9   4  14       12.58       27.22     17.18 o 
  -8   4  14       28.91       21.84     14.32 o 
  -7   4  14      289.92      295.21      8.33 o 
  -6   4  14       89.82       95.14     20.06 o 
  -5   4  14      165.95      142.35     15.50 o 
  -4   4  14       41.42       38.86     15.38 o 
  -3   4  14      193.08      187.71     23.98 o 
  -2   4  14       73.47       71.20     16.58 o 
  -1   4  14       69.67       68.50      3.02 o 
   0   4  14        3.37        1.77      2.94 o 
   1   4  14      470.60      453.36     13.77 o 
   2   4  14      130.80      150.10     13.20 o 
   3   4  14      478.59      502.61     18.88 o 
   4   4  14      413.85      365.48     21.62 o 
   5   4  14      205.21      221.04     18.38 o 
   6   4  14      279.26      326.08     26.57 o 
   7   4  14      165.68      192.59     28.72 o 
   8   4  14      202.67      188.39     21.32 o 
   9   4  14        5.60        9.79      9.81 o 
  10   4  14       20.88       25.36     24.18 o 
 -10   5  14        3.09       55.96     23.14 o 
  -9   5  14        4.48        7.54     11.92 o 
  -8   5  14       38.53       50.68     17.79 o 
  -7   5  14       53.59       57.03     18.96 o 
  -6   5  14       91.78       89.16     21.35 o 
  -5   5  14      105.77      120.08     15.72 o 
  -4   5  14      254.56      253.22     29.96 o 
  -3   5  14       19.50       29.42     15.60 o 
  -2   5  14      185.53      169.09     24.53 o 
  -1   5  14      336.43      311.38      8.74 o 
   0   5  14      180.31      166.06      7.45 o 
   1   5  14      713.88      724.97     17.18 o 
   2   5  14      515.47      512.67     20.32 o 
   3   5  14       89.95       86.80      8.82 o 
   4   5  14      189.11      170.67     16.17 o 
   5   5  14       30.81       32.17      9.79 o 
   6   5  14       24.65       29.26     12.99 o 
   7   5  14       52.86       68.78     12.84 o 
   8   5  14       20.90       11.59      9.91 o 
   9   5  14       50.49       59.04     13.55 o 
  -9   6  14       34.29       61.08     22.75 o 
  -8   6  14       19.19       26.02     13.09 o 
  -7   6  14       80.67       76.31     20.15 o 
  -6   6  14       41.04       46.46     18.54 o 
  -5   6  14      217.10      269.18     40.39 o 
  -4   6  14       60.59       45.48     12.28 o 
  -3   6  14      100.41       86.89     21.24 o 
  -2   6  14       68.24       73.15     19.08 o 
  -1   6  14       54.53       52.04      7.46 o 
   0   6  14      340.14      324.02     12.58 o 
   1   6  14      108.30      118.39     11.85 o 
   2   6  14      104.73      104.85      8.02 o 
   3   6  14       70.37       59.33      8.52 o 
   4   6  14       29.22       28.40     12.53 o 
   5   6  14       88.29       98.33     13.67 o 
   6   6  14       20.99       21.54      9.62 o 
   7   6  14       27.37       48.08     18.41 o 
   8   6  14        1.31      -12.53     23.14 o 
  -8   7  14       22.47       53.14     22.46 o 
  -7   7  14      110.24      118.52     23.30 o 
  -6   7  14       34.90       -1.28     16.78 o 
  -5   7  14      107.05      100.27     22.24 o 
  -4   7  14       30.34       32.48     23.42 o 
  -3   7  14        4.39        1.13     14.98 o 
  -2   7  14       31.68       42.71     18.04 o 
  -1   7  14       51.38       44.17     18.05 o 
   0   7  14        9.15       15.80      7.94 o 
   1   7  14        1.18       31.55     29.12 o 
   2   7  14       10.52       11.04      6.96 o 
   3   7  14       55.94       67.70     11.72 o 
   4   7  14        9.98       38.33     10.47 o 
   5   7  14        2.57        7.58     14.86 o 
   6   7  14        3.89       14.10     10.10 o 
  -6   8  14       15.77        2.75     14.49 o 
  -5   8  14       37.58       25.28     18.03 o 
  -4   8  14        9.96        6.41     17.02 o 
  -3   8  14       90.14      122.50     28.65 o 
  -2   8  14        4.67       20.79     15.86 o 
  -1   8  14       77.94       97.35     24.48 o 
   0   8  14       36.91        3.90     14.00 o 
   1   8  14       36.94       45.74     18.46 o 
   2   8  14        1.52       -5.50     15.47 o 
   3   8  14       23.83       15.25     13.56 o 
   4   8  14       23.40       39.02     11.38 o 
 -12   0  15        5.99       23.43     12.23 o 
 -11   0  15       39.21       57.18     15.49 o 
 -10   0  15       10.54        4.80      9.65 o 
  -9   0  15      152.28      165.12     21.07 o 
  -8   0  15       90.17       70.86     10.55 o 
  -7   0  15      198.97      183.82     13.91 o 
  -6   0  15      256.73      274.05     16.06 o 
  -5   0  15      290.63      292.49     15.54 o 
  -4   0  15      603.12      611.12     21.30 o 
  -3   0  15      554.92      583.00     20.07 o 
  -2   0  15      894.18      888.64     24.21 o 
  -1   0  15     1001.85     1057.95     34.46 o 
   0   0  15       79.55       68.16      8.15 o 
   1   0  15      357.98      331.52     15.48 o 
   2   0  15       45.40       56.87      8.27 o 
   3   0  15      307.92      301.27     22.40 o 
   4   0  15      206.43      206.52     14.41 o 
   5   0  15       19.79       14.02      9.45 o 
   6   0  15      192.17      197.88     23.80 o 
   7   0  15       37.47       22.44     14.53 o 
   8   0  15       70.18       54.20     14.66 o 
   9   0  15       94.96       97.13     21.71 o 
  10   0  15        0.79      -14.22     14.22 o 
  11   0  15       45.86       61.33     18.34 o 
 -12   1  15       18.87       27.54     18.60 o 
 -11   1  15       37.29       19.77     13.06 o 
 -10   1  15        5.61       13.42     10.70 o 
  -9   1  15      139.95      150.58     11.39 o 
  -8   1  15      260.46      255.72     13.51 o 
  -7   1  15      397.21      387.83     13.88 o 
  -6   1  15      204.81      207.53      9.71 o 
  -5   1  15      232.57      261.95      9.39 o 
  -4   1  15      216.39      216.65      8.95 o 
  -3   1  15      230.23      231.78      8.74 o 
  -2   1  15      457.97      417.78     11.32 o 
  -1   1  15      144.79      149.80      7.31 o 
   0   1  15      254.17      264.42      9.55 o 
   1   1  15     1019.52     1037.38     21.51 o 
   2   1  15      461.04      506.85     16.08 o 
   3   1  15       84.90       73.32     10.26 o 
   4   1  15      357.00      358.54     13.56 o 
   5   1  15       87.57       71.47     10.32 o 
   6   1  15      135.66      126.50     13.86 o 
   7   1  15      580.30      543.18     28.28 o 
   8   1  15      111.22       76.39     13.36 o 
   9   1  15      141.86      117.77     15.70 o 
  10   1  15       73.24       98.67     16.70 o 
  11   1  15        9.77        4.63     10.76 o 
 -12   2  15       10.48       27.36     14.75 o 
 -11   2  15       50.13       58.36     19.88 o 
 -10   2  15       86.90      103.29     12.16 o 
  -9   2  15       47.11       69.52     13.50 o 
  -8   2  15       15.12       19.41      4.92 o 
  -7   2  15      146.31      136.53      8.79 o 
  -6   2  15      434.42      435.16     13.73 o 
  -5   2  15      816.88      832.79     15.25 o 
  -4   2  15      120.37      118.64      6.03 o 
  -3   2  15      774.09      779.42     13.38 o 
  -2   2  15      351.27      364.62     10.25 o 
  -1   2  15      237.91      249.92     15.26 o 
   0   2  15      351.42      360.06     11.76 o 
   1   2  15      692.92      683.44     21.51 o 
   2   2  15       88.68       91.48      9.81 o 
   3   2  15      536.02      514.64     31.51 o 
   4   2  15       17.41       22.73      6.33 o 
   5   2  15      178.43      191.20     34.14 o 
   6   2  15      479.83      474.45     25.98 o 
   7   2  15       87.15       78.34     12.92 o 
   8   2  15      154.31      149.24     25.21 o 
   9   2  15        8.15       10.78      9.51 o 
  10   2  15       19.93       26.32     10.73 o 
 -11   3  15       10.37       25.82     16.64 o 
 -10   3  15      231.76      230.63     30.03 o 
  -9   3  15        5.69        7.09      6.02 o 
  -8   3  15      310.48      313.73     12.28 o 
  -7   3  15      457.82      461.50     12.99 o 
  -6   3  15      253.65      254.55      7.91 o 
  -5   3  15      203.72      202.14     17.64 o 
  -4   3  15       69.83       74.80     11.01 o 
  -3   3  15      113.41       98.39     11.78 o 
  -2   3  15       27.84       30.78      3.99 o 
  -1   3  15      193.60      192.33      8.69 o 
   0   3  15      282.91      264.69     13.97 o 
   1   3  15       17.80       21.86      4.28 o 
   2   3  15      156.57      155.23      7.90 o 
   3   3  15      689.76      694.73     21.45 o 
   4   3  15      304.72      302.82     15.55 o 
   5   3  15      345.25      362.45     22.68 o 
   6   3  15      164.43      154.35     16.44 o 
   7   3  15      248.36      262.36     21.57 o 
   8   3  15      137.88      151.82     18.01 o 
   9   3  15      108.91      137.24     18.41 o 
  10   3  15        6.29       20.41     11.31 o 
 -11   4  15       36.09       78.26     25.93 o 
 -10   4  15        0.57       -5.08     11.69 o 
  -9   4  15        3.45       32.49     16.63 o 
  -8   4  15      130.01      150.35     24.80 o 
  -7   4  15       16.20       12.29     14.73 o 
  -6   4  15       98.69      109.04     20.36 o 
  -5   4  15      404.30      389.62     24.75 o 
  -4   4  15      183.33      168.49     24.51 o 
  -3   4  15      237.92      262.63     28.88 o 
  -2   4  15      125.10      142.97     22.25 o 
  -1   4  15      360.06      351.09      7.68 o 
   0   4  15      134.06      143.76      8.16 o 
   1   4  15      418.88      454.73     15.61 o 
   2   4  15      389.41      399.28     15.93 o 
   3   4  15      963.46      974.10     35.55 o 
   4   4  15       97.11      113.88     33.24 o 
   5   4  15      238.82      231.16     18.68 o 
   6   4  15       77.55       78.66     13.19 o 
   7   4  15        0.51       15.06      9.58 o 
   8   4  15       86.65       98.06     17.88 o 
   9   4  15       24.06       15.01      9.86 o 
  10   4  15       11.61        1.92     11.25 o 
 -10   5  15       23.63       31.54     18.10 o 
  -9   5  15       35.25       61.67     18.09 o 
  -8   5  15       56.89       81.28     21.56 o 
  -7   5  15      247.85      274.59     33.24 o 
  -6   5  15      120.08      138.08     23.90 o 
  -5   5  15      120.84      123.27     31.22 o 
  -4   5  15       95.79      101.02     21.59 o 
  -3   5  15       77.87       70.34     16.53 o 
  -2   5  15       13.91       13.73     14.95 o 
  -1   5  15      389.51      397.65      9.59 o 
   0   5  15      244.73      242.05     10.23 o 
   1   5  15      253.68      233.16     10.10 o 
   2   5  15      416.07      367.93     17.18 o 
   3   5  15      308.83      314.80     16.06 o 
   4   5  15      218.38      165.23     16.13 o 
   5   5  15       29.31       32.37      9.27 o 
   6   5  15      113.09      101.74     15.35 o 
   7   5  15        8.60        6.13      8.77 o 
   8   5  15       10.07        5.92      9.27 o 
   9   5  15       75.38       83.85     15.84 o 
  -9   6  15       39.49       62.45     21.64 o 
  -8   6  15       85.12       57.75     19.72 o 
  -7   6  15        1.30       -2.07     12.82 o 
  -6   6  15       59.54       54.39     19.55 o 
  -5   6  15       26.91       23.50     11.02 o 
  -4   6  15       24.92       27.09     24.63 o 
  -3   6  15       68.11       84.27     21.66 o 
  -2   6  15       29.59       15.41     13.37 o 
  -1   6  15      233.46      240.37      9.68 o 
   0   6  15      160.46      168.34      9.64 o 
   1   6  15      174.81      177.29     15.59 o 
   2   6  15      130.44      141.96      9.21 o 
   3   6  15       75.67       89.19      9.56 o 
   4   6  15       14.62        5.82     10.34 o 
   5   6  15       91.46       90.23     21.22 o 
   6   6  15        4.98       12.00     14.90 o 
   7   6  15       15.38       24.70     11.34 o 
   8   6  15        7.74       -6.32     36.79 o 
  -7   7  15       80.10       77.29     20.76 o 
  -6   7  15       10.45       -1.31     14.91 o 
  -5   7  15       50.47       72.04     14.92 o 
  -4   7  15       19.63       19.77     11.33 o 
  -3   7  15       28.83       66.65     21.42 o 
  -2   7  15       12.90       10.38     14.71 o 
  -1   7  15        2.33       21.05     14.07 o 
   0   7  15       20.54       27.78      7.96 o 
   1   7  15       42.30       34.52     11.30 o 
   2   7  15       42.81       48.25     10.05 o 
   3   7  15       23.99       44.44      9.35 o 
   4   7  15      102.34       95.74     13.39 o 
   5   7  15       35.73       45.22     20.26 o 
   6   7  15        9.59       36.04     11.21 o 
  -5   8  15        8.94       -2.52     13.52 o 
  -4   8  15        7.61       21.51     11.53 o 
  -3   8  15       64.87       83.80     16.40 o 
  -2   8  15        6.20      -15.48     15.48 o 
  -1   8  15       26.17       41.64     18.50 o 
   0   8  15        3.25       11.13     15.55 o 
   1   8  15        9.77        8.89     17.58 o 
   2   8  15       59.09       77.73     22.56 o 
   3   8  15        8.33       16.43      8.26 o 
   4   8  15      109.30      135.70     18.20 o 
 -12   0  16       49.27       33.42     13.96 o 
 -11   0  16       59.44       74.00     17.36 o 
 -10   0  16       18.22       21.01     11.69 o 
  -9   0  16       10.61       13.96      9.29 o 
  -8   0  16      428.28      428.73     22.48 o 
  -7   0  16       10.99       12.92      6.79 o 
  -6   0  16      345.56      354.73     18.32 o 
  -5   0  16      345.93      354.78     17.40 o 
  -4   0  16        6.25        5.40      4.91 o 
  -3   0  16       37.95       29.21      6.52 o 
  -2   0  16      847.36      807.71     23.61 o 
  -1   0  16       88.50      101.86     23.29 o 
   0   0  16      549.13      526.04     21.13 o 
   1   0  16      936.75      903.32     26.19 o 
   2   0  16      202.58      206.51     13.36 o 
   3   0  16        5.97        5.01      5.59 o 
   4   0  16      117.34      115.67     20.24 o 
   5   0  16      548.41      523.52     35.23 o 
   6   0  16       69.95       93.03     17.49 o 
   7   0  16      589.30      576.70     41.52 o 
   8   0  16       64.08       79.65     18.94 o 
   9   0  16       16.46       21.77     14.30 o 
  10   0  16       26.29       64.99     20.27 o 
  11   0  16       63.76       69.84     21.20 o 
 -12   1  16       47.00       52.33     18.55 o 
 -11   1  16       30.23       35.50     11.80 o 
 -10   1  16       98.06      107.27     12.75 o 
  -9   1  16        6.94        9.00      5.19 o 
  -8   1  16      111.93       91.31      8.64 o 
  -7   1  16      173.56      173.24     10.86 o 
  -6   1  16       50.80       52.59      5.56 o 
  -5   1  16       92.80      102.21      6.84 o 
  -4   1  16       91.35       91.87      6.32 o 
  -3   1  16      226.63      250.07      9.31 o 
  -2   1  16       53.25       55.14      4.91 o 
  -1   1  16      893.13      927.71     17.57 o 
   0   1  16      338.88      314.78     10.60 o 
   1   1  16      127.56      141.27      7.95 o 
   2   1  16       25.05       32.47      5.61 o 
   3   1  16      303.98      291.45     13.37 o 
   4   1  16      105.91      121.24      9.95 o 
   5   1  16       68.03       65.92     10.48 o 
   6   1  16      210.35      203.92     17.58 o 
   7   1  16      111.16      117.10     15.38 o 
   8   1  16       20.93       15.30      8.17 o 
   9   1  16       20.98        4.13      9.47 o 
  10   1  16       87.60      101.86     16.04 o 
  11   1  16       82.54      106.02     25.29 o 
 -12   2  16       55.54       59.59     19.28 o 
 -11   2  16       55.52       54.05     17.91 o 
 -10   2  16       31.43       22.16      8.00 o 
  -9   2  16       36.66       36.78      7.89 o 
  -8   2  16      141.03      129.18      9.28 o 
  -7   2  16      492.93      506.19     16.26 o 
  -6   2  16       92.01       84.11      6.66 o 
  -5   2  16      431.52      426.44     11.81 o 
  -4   2  16      341.75      353.63     12.08 o 
  -3   2  16      497.47      525.42      9.87 o 
  -2   2  16       25.36       25.35      4.15 o 
  -1   2  16       12.11       11.36      3.27 o 
   0   2  16       67.98       71.00      6.08 o 
   1   2  16      328.85      329.66     12.69 o 
   2   2  16      193.94      210.64     10.80 o 
   3   2  16      701.11      704.48     18.39 o 
   4   2  16      135.43      131.34     10.35 o 
   5   2  16       16.41        9.65      6.98 o 
   6   2  16       80.83       77.63     12.94 o 
   7   2  16        7.38       13.56      8.08 o 
   8   2  16      224.47      193.35     19.37 o 
   9   2  16       61.73       71.13     33.75 o 
  10   2  16      105.51       85.71     15.59 o 
 -11   3  16       54.03       52.88     17.88 o 
 -10   3  16       15.73       29.74     16.69 o 
  -9   3  16       10.67       31.98     14.41 o 
  -8   3  16       32.44       30.40      5.46 o 
  -7   3  16       86.53       79.99      5.69 o 
  -6   3  16      328.09      303.52     10.87 o 
  -5   3  16      321.20      282.54     29.63 o 
  -4   3  16      108.24      109.37     18.97 o 
  -3   3  16      483.21      467.57     11.28 o 
  -2   3  16      120.12      135.93      5.10 o 
  -1   3  16       38.04       36.37      4.00 o 
   0   3  16       41.70       37.90      4.02 o 
   1   3  16      193.98      204.62     13.14 o 
   2   3  16      213.18      225.93     10.34 o 
   3   3  16      349.85      357.91     20.27 o 
   4   3  16      173.25      151.98     14.58 o 
   5   3  16      570.57      559.93     27.82 o 
   6   3  16      167.87      158.89     17.08 o 
   7   3  16       20.93       24.04      9.28 o 
   8   3  16       81.25      106.87     21.21 o 
   9   3  16        0.03        5.41     10.27 o 
  10   3  16       93.24       78.05     15.93 o 
 -11   4  16       75.13      111.56     25.34 o 
 -10   4  16       78.79       88.81     21.97 o 
  -9   4  16       31.57       29.65     14.92 o 
  -8   4  16       19.58        7.77     11.34 o 
  -7   4  16       49.64      106.60     23.21 o 
  -6   4  16      131.57      110.17     20.68 o 
  -5   4  16       26.68       13.18      8.43 o 
  -4   4  16      414.39      377.00     34.37 o 
  -3   4  16      144.74      131.63     22.66 o 
  -2   4  16       14.16       11.92      3.79 o 
  -1   4  16       12.42       15.51      2.17 o 
   0   4  16       91.20       95.52      7.61 o 
   1   4  16      709.56      692.94     19.56 o 
   2   4  16      456.99      462.34     17.39 o 
   3   4  16     1104.20     1114.52     28.75 o 
   4   4  16      818.69      779.20     36.41 o 
   5   4  16       21.25       18.95      9.80 o 
   6   4  16      223.96      212.30     19.46 o 
   7   4  16      198.13      212.98     28.79 o 
   8   4  16        3.92        2.14     17.46 o 
   9   4  16       34.26       32.37     29.49 o 
 -10   5  16        0.08       12.52     15.99 o 
  -9   5  16       17.84       23.40     16.38 o 
  -8   5  16       43.58       48.02     18.04 o 
  -7   5  16       77.56       83.07     20.52 o 
  -6   5  16      266.24      217.28     29.31 o 
  -5   5  16       18.23       15.48      9.38 o 
  -4   5  16      442.34      488.87     42.04 o 
  -3   5  16      150.58      180.79     25.80 o 
  -2   5  16        7.28       -1.27     13.58 o 
  -1   5  16       45.43       41.72      4.23 o 
   0   5  16      264.23      267.22      9.48 o 
   1   5  16      288.53      304.83     11.45 o 
   2   5  16      430.19      459.83     18.17 o 
   3   5  16       45.59       43.37      7.48 o 
   4   5  16       14.43       12.50     12.90 o 
   5   5  16       12.99        2.38      8.81 o 
   6   5  16       49.45       49.65     13.64 o 
   7   5  16       99.33      116.04     16.94 o 
   8   5  16      169.73      271.28     58.15 o 
  -9   6  16       17.01       56.69     24.33 o 
  -8   6  16       41.74       40.19     17.92 o 
  -7   6  16      159.65      180.96     29.43 o 
  -6   6  16       39.66       54.47     19.23 o 
  -5   6  16      157.47      133.67     35.45 o 
  -4   6  16        8.43      -12.02     16.88 o 
  -3   6  16      291.69      288.40     33.87 o 
  -2   6  16       12.42       -7.62     14.15 o 
  -1   6  16      123.99      127.23      8.97 o 
   0   6  16       11.51        7.87      3.72 o 
   1   6  16        3.57        0.55      3.25 o 
   2   6  16       91.22       78.76      7.22 o 
   3   6  16       19.84       15.33      8.34 o 
   4   6  16       86.35       75.75     11.85 o 
   5   6  16       19.04       29.14     10.31 o 
   6   6  16       15.38        5.10      8.18 o 
   7   6  16       21.60       13.37      9.05 o 
  -7   7  16       37.27        6.86     13.45 o 
  -6   7  16       41.81       63.53     21.43 o 
  -5   7  16        9.76        5.44     10.14 o 
  -4   7  16       10.14       -2.76     11.29 o 
  -3   7  16       19.69       32.62     17.04 o 
  -2   7  16       25.86       57.30     18.00 o 
  -1   7  16      167.33      202.34     30.95 o 
   0   7  16        1.47       -3.73     15.96 o 
   1   7  16       25.57       25.94      7.36 o 
   2   7  16      107.35      104.67     14.22 o 
   3   7  16       13.12       18.78      7.64 o 
   4   7  16       23.55       41.60     10.70 o 
   5   7  16       29.57       34.91     11.77 o 
   6   7  16      156.93      186.85     20.72 o 
  -5   8  16       36.39        8.95     14.53 o 
  -4   8  16       13.52       -4.80     13.24 o 
  -3   8  16       12.36       17.86     11.17 o 
  -2   8  16       14.65       13.37     13.95 o 
  -1   8  16        9.69        4.53     11.42 o 
   0   8  16       35.25       52.60     19.90 o 
   1   8  16       15.15        4.63     15.21 o 
   2   8  16      112.28      153.03     29.22 o 
   3   8  16        0.05       -2.55     13.11 o 
   4   8  16       52.17       70.45     13.38 o 
 -12   0  17       51.07       43.10     15.14 o 
 -11   0  17       44.42       38.34     14.30 o 
 -10   0  17      111.25       97.48     17.04 o 
  -9   0  17        0.16       -4.13      8.00 o 
  -8   0  17      597.57      616.93     36.55 o 
  -7   0  17      155.42      165.84     13.85 o 
  -6   0  17      663.26      691.90     25.58 o 
  -5   0  17      132.00      152.32     17.40 o 
  -4   0  17      135.47      105.67     14.41 o 
  -3   0  17      124.01      117.49     10.05 o 
  -2   0  17        9.03        4.44      4.46 o 
  -1   0  17      658.56      604.87     20.79 o 
   0   0  17       23.55       40.26      8.53 o 
   1   0  17        1.84       13.45      6.25 o 
   2   0  17      215.51      217.23     20.97 o 
   3   0  17       70.36       66.56      9.41 o 
   4   0  17        0.19        0.53      9.57 o 
   5   0  17       66.76       84.63     16.80 o 
   6   0  17       66.48       32.81     13.01 o 
   7   0  17      101.09       99.45     19.83 o 
   8   0  17       11.13       14.25     12.36 o 
   9   0  17      121.13       99.93     21.52 o 
  10   0  17       11.04       17.48     15.06 o 
 -12   1  17       39.02       53.58     16.42 o 
 -11   1  17       59.88       72.58     11.60 o 
 -10   1  17      124.40      132.22     23.26 o 
  -9   1  17      143.11      165.06     15.30 o 
  -8   1  17       85.49       77.61      8.42 o 
  -7   1  17      289.23      284.05     13.62 o 
  -6   1  17      102.01      104.25      7.38 o 
  -5   1  17       28.93       28.24      4.28 o 
  -4   1  17      356.80      340.17     11.46 o 
  -3   1  17       48.81       41.55      4.81 o 
  -2   1  17      341.21      312.14     10.52 o 
  -1   1  17      305.28      311.76     10.74 o 
   0   1  17      165.91      170.02      8.26 o 
   1   1  17      236.40      212.72      9.55 o 
   2   1  17      122.97      131.94      8.06 o 
   3   1  17      539.82      546.75     16.33 o 
   4   1  17      226.79      208.24     16.06 o 
   5   1  17       44.90       42.24      9.99 o 
   6   1  17      181.13      157.34     14.28 o 
   7   1  17       37.62       54.57     10.78 o 
   8   1  17      183.28      152.00     25.91 o 
   9   1  17       65.38       62.76     12.57 o 
  10   1  17       83.29      131.53     18.73 o 
 -12   2  17       24.95       20.09     14.99 o 
 -11   2  17       53.37       72.07     19.61 o 
 -10   2  17       80.83      112.79     14.81 o 
  -9   2  17       51.17       56.36      9.43 o 
  -8   2  17       88.20       80.47      7.63 o 
  -7   2  17      106.33       97.20      7.68 o 
  -6   2  17      147.34      125.64      7.94 o 
  -5   2  17       49.35       50.59      4.67 o 
  -4   2  17      349.75      373.02     13.05 o 
  -3   2  17      151.79      157.63      7.57 o 
  -2   2  17      634.77      700.95     14.71 o 
  -1   2  17      241.69      264.50     14.12 o 
   0   2  17       34.96       36.24      4.75 o 
   1   2  17       45.98       41.84      5.44 o 
   2   2  17      128.54      124.52      7.96 o 
   3   2  17      176.91      156.67     10.96 o 
   4   2  17       17.27       13.16      7.03 o 
   5   2  17       40.15       36.69      9.67 o 
   6   2  17       77.90       99.63     13.66 o 
   7   2  17       22.48       26.96     10.84 o 
   8   2  17       18.55       25.89     10.96 o 
   9   2  17        6.97       11.15     24.39 o 
  10   2  17       68.21       45.88     12.78 o 
 -11   3  17       64.15       73.02     19.68 o 
 -10   3  17      216.26      258.26     32.05 o 
  -9   3  17      236.18      240.24     29.55 o 
  -8   3  17        1.96        1.55      8.78 o 
  -7   3  17      600.48      609.63     15.76 o 
  -6   3  17        6.58        1.09      2.61 o 
  -5   3  17      649.98      575.32      9.01 o 
  -4   3  17       91.99       84.72      6.77 o 
  -3   3  17       14.90       14.14      2.81 o 
  -2   3  17      321.12      335.37      8.76 o 
  -1   3  17       47.72       52.50      4.88 o 
   0   3  17      299.20      282.13     10.19 o 
   1   3  17      103.92      101.42      8.56 o 
   2   3  17      552.95      574.34     19.81 o 
   3   3  17      679.31      649.93     21.61 o 
   4   3  17      416.29      431.04     55.35 o 
   5   3  17      644.64      622.85     30.09 o 
   6   3  17       99.39       81.31     14.99 o 
   7   3  17       57.04       46.46     11.06 o 
   8   3  17        7.75       17.55     10.31 o 
   9   3  17       85.15       88.64     15.96 o 
  10   3  17       17.27        3.25      9.68 o 
 -11   4  17       13.87       29.09     15.07 o 
 -10   4  17       39.09       33.66     16.08 o 
  -9   4  17        4.33       15.78     12.52 o 
  -8   4  17        2.94      -11.67     13.98 o 
  -7   4  17       25.17       17.39     15.16 o 
  -6   4  17      187.02      157.70     17.95 o 
  -5   4  17      101.99       91.64     18.95 o 
  -4   4  17      303.41      286.39     31.52 o 
  -3   4  17      145.74      140.02     23.59 o 
  -2   4  17      284.32      290.00     10.82 o 
  -1   4  17      325.03      332.49     10.08 o 
   0   4  17       36.48       38.48      4.96 o 
   1   4  17      168.77      169.97     10.19 o 
   2   4  17      530.44      501.25     18.38 o 
   3   4  17      267.50      254.62     14.34 o 
   4   4  17      147.55      112.57     14.63 o 
   5   4  17      308.42      276.16     21.61 o 
   6   4  17      254.70      245.57     28.82 o 
   7   4  17        5.20        7.83     11.09 o 
   8   4  17       39.70       35.70     11.82 o 
   9   4  17       29.04       29.07     12.12 o 
 -10   5  17        6.41       -3.44     14.45 o 
  -9   5  17       56.16       49.82     18.29 o 
  -8   5  17       35.19       60.82     19.76 o 
  -7   5  17      172.10      158.33     25.74 o 
  -6   5  17      209.53      193.15     20.09 o 
  -5   5  17       24.14        9.41      8.40 o 
  -4   5  17      398.67      425.36     40.91 o 
  -3   5  17       23.23       16.65     12.94 o 
  -2   5  17      564.07      518.40     42.79 o 
  -1   5  17      166.94      139.56      8.46 o 
   0   5  17      228.55      210.74      8.71 o 
   1   5  17      108.41       99.91     12.33 o 
   2   5  17       64.42       58.48      7.54 o 
   3   5  17       35.20       28.59      9.07 o 
   4   5  17       41.73       27.53      9.27 o 
   5   5  17       13.37       23.02      9.65 o 
   6   5  17       80.04       89.22     15.04 o 
   7   5  17       49.27       48.28     12.37 o 
   8   5  17      136.19      138.21     18.73 o 
  -8   6  17       94.53       96.88     23.23 o 
  -7   6  17       32.20       54.97     22.29 o 
  -6   6  17       66.75      106.90     24.57 o 
  -5   6  17       26.47       36.89     18.87 o 
  -4   6  17       27.73        5.63     16.27 o 
  -3   6  17       52.64       45.09     16.89 o 
  -2   6  17      193.29      200.29     30.29 o 
  -1   6  17      183.06      157.60     26.28 o 
   0   6  17       94.04       78.16     10.16 o 
   1   6  17       32.35       29.95      5.74 o 
   2   6  17       10.21       13.29      5.57 o 
   3   6  17       38.30       62.74     12.21 o 
   4   6  17        1.59        4.69      8.13 o 
   5   6  17       19.03       22.33      9.58 o 
   6   6  17        6.11        8.81      9.44 o 
   7   6  17       26.88       45.54     13.07 o 
  -7   7  17       41.86       29.75     16.26 o 
  -6   7  17       14.85       39.48     20.97 o 
  -5   7  17        3.75       10.16     10.81 o 
  -4   7  17        8.72       13.58     10.22 o 
  -3   7  17        1.70        3.62     16.14 o 
  -2   7  17        2.16       15.05     15.69 o 
  -1   7  17        9.98       16.91     14.37 o 
   0   7  17        7.31       54.26     21.33 o 
   1   7  17       11.09       14.84      6.82 o 
   2   7  17       36.61       44.03     10.53 o 
   3   7  17       30.55       38.07     11.34 o 
   4   7  17       52.24       71.81     13.31 o 
   5   7  17      123.01      173.50     29.13 o 
   6   7  17      204.29      269.53     24.36 o 
  -5   8  17       11.07       17.28     19.30 o 
  -4   8  17       10.74       19.49     12.45 o 
  -3   8  17       75.73       71.65     15.77 o 
  -2   8  17        9.33       11.25     15.04 o 
  -1   8  17       17.40        5.82     18.26 o 
   0   8  17        6.99        5.94     13.43 o 
   1   8  17        0.02       -5.83     17.18 o 
   2   8  17       11.48        8.84     19.57 o 
   3   8  17       55.88       40.59     18.19 o 
 -12   0  18        6.58       28.39     14.21 o 
 -11   0  18       90.04      131.65     21.06 o 
 -10   0  18      144.16      152.58     20.84 o 
  -9   0  18       82.59       67.58     14.69 o 
  -8   0  18      333.15      364.39     28.47 o 
  -7   0  18        7.67        4.56      5.82 o 
  -6   0  18      111.20      100.49     11.90 o 
  -5   0  18      126.11      139.38     15.15 o 
  -4   0  18        0.11       -3.43      4.66 o 
  -3   0  18      585.68      584.58     21.61 o 
  -2   0  18      108.66      120.77     13.52 o 
  -1   0  18      162.35      159.99     29.71 o 
   0   0  18      374.03      370.53     18.06 o 
   1   0  18      143.93      154.94     11.87 o 
   2   0  18       76.40       79.27      9.72 o 
   3   0  18       69.50       80.33     12.03 o 
   4   0  18       38.05       38.36     12.35 o 
   5   0  18       11.49        3.15     10.64 o 
   6   0  18        5.53       12.56     10.50 o 
   7   0  18      189.59      187.34     25.28 o 
   8   0  18        1.63        4.88     12.83 o 
   9   0  18        0.00        8.98     13.55 o 
  10   0  18        0.39       -2.68     14.16 o 
 -12   1  18       38.67       31.05     13.75 o 
 -11   1  18       24.01       23.82      8.23 o 
 -10   1  18        3.96       -3.23      6.52 o 
  -9   1  18       80.07      102.36     20.43 o 
  -8   1  18      192.47      179.30     11.85 o 
  -7   1  18      232.66      229.00     13.46 o 
  -6   1  18      107.37      109.89      7.74 o 
  -5   1  18       80.38       65.03      5.92 o 
  -4   1  18       13.23       17.38      4.47 o 
  -3   1  18       53.51       53.41      5.16 o 
  -2   1  18      145.39      141.08      7.64 o 
  -1   1  18      252.13      258.01     10.05 o 
   0   1  18      545.62      537.38     14.52 o 
   1   1  18      615.62      632.41     16.49 o 
   2   1  18      308.07      300.45     11.93 o 
   3   1  18       16.79       18.41      8.36 o 
   4   1  18      120.04      108.76     12.61 o 
   5   1  18      121.83      114.36     15.26 o 
   6   1  18       78.76       84.72     13.13 o 
   7   1  18      138.33      128.57     13.02 o 
   8   1  18      158.36      196.47     53.66 o 
   9   1  18      110.84       88.05     14.65 o 
  10   1  18       77.25       64.15     13.70 o 
 -11   2  18       80.87      131.23     24.40 o 
 -10   2  18       78.07       86.60     11.95 o 
  -9   2  18       94.73      100.78     11.45 o 
  -8   2  18       45.10       45.44      8.58 o 
  -7   2  18       55.52       67.26      9.58 o 
  -6   2  18      110.17       94.46      6.62 o 
  -5   2  18      355.34      363.30     12.37 o 
  -4   2  18      258.92      265.70     11.41 o 
  -3   2  18      108.91      121.46      6.54 o 
  -2   2  18       39.08       29.98      4.04 o 
  -1   2  18      396.67      405.62     12.18 o 
   0   2  18      147.15      144.26      7.85 o 
   1   2  18      201.06      185.94      9.23 o 
   2   2  18       94.63       88.88      8.14 o 
   3   2  18       97.08       90.73      9.05 o 
   4   2  18        3.92        4.42      7.21 o 
   5   2  18      288.41      293.98     20.72 o 
   6   2  18       27.65       28.84      9.52 o 
   7   2  18       56.81       67.64     12.64 o 
   8   2  18       39.84       46.47     14.62 o 
   9   2  18       11.84       29.48     11.37 o 
  10   2  18       33.24       33.95     12.48 o 
 -11   3  18      130.83      170.36     27.79 o 
 -10   3  18        7.62       22.47     14.26 o 
  -9   3  18        9.43       10.16     10.82 o 
  -8   3  18      105.67      110.61      8.99 o 
  -7   3  18      235.35      242.57     17.17 o 
  -6   3  18        4.20        4.13      1.71 o 
  -5   3  18      623.82      558.58     17.67 o 
  -4   3  18        0.01        0.18      3.19 o 
  -3   3  18      145.60      135.74     10.57 o 
  -2   3  18      326.12      320.04      9.72 o 
  -1   3  18      264.36      255.43     10.08 o 
   0   3  18       72.54       75.77      8.47 o 
   1   3  18        2.16        0.46      3.70 o 
   2   3  18      292.88      291.76     13.95 o 
   3   3  18      676.03      662.76     22.07 o 
   4   3  18      347.22      340.20     21.44 o 
   5   3  18       17.04       12.36      7.48 o 
   6   3  18      179.89      189.72     20.03 o 
   7   3  18       83.93       77.53     13.88 o 
   8   3  18       14.28       10.93      8.91 o 
   9   3  18       13.86       34.09     12.43 o 
 -10   4  18       15.35       28.35     14.79 o 
  -9   4  18       10.67       -9.97     14.54 o 
  -8   4  18      167.96      155.59     26.32 o 
  -7   4  18      101.46      142.78     24.31 o 
  -6   4  18      376.65      374.93     26.45 o 
  -5   4  18      153.13      133.29     23.46 o 
  -4   4  18      208.49      229.92     29.66 o 
  -3   4  18       54.18       62.98     18.51 o 
  -2   4  18      112.28      110.69     13.49 o 
  -1   4  18       77.20       81.37      5.57 o 
   0   4  18      531.05      532.12     13.36 o 
   1   4  18       40.46       44.74      6.20 o 
   2   4  18      392.15      376.32     16.35 o 
   3   4  18       10.31        1.78      5.59 o 
   4   4  18      446.32      438.33     26.68 o 
   5   4  18      120.07      125.47     38.70 o 
   6   4  18      314.83      325.83     40.58 o 
   7   4  18       77.36       86.00     14.23 o 
   8   4  18       40.04       57.51     14.40 o 
   9   4  18       23.89       11.51     10.07 o 
 -10   5  18       13.65        5.00     14.77 o 
  -9   5  18       27.63       24.81     15.58 o 
  -8   5  18       23.93       22.78     14.22 o 
  -7   5  18        3.46       -3.12     11.11 o 
  -6   5  18       27.14       35.24     11.40 o 
  -5   5  18       34.99       15.31     10.07 o 
  -4   5  18       78.81       81.54     21.09 o 
  -3   5  18       61.37       64.10     18.98 o 
  -2   5  18       42.21       22.89     13.64 o 
  -1   5  18       30.12       27.89      3.22 o 
   0   5  18       10.28        5.74      3.85 o 
   1   5  18      142.89      148.48     10.67 o 
   2   5  18      225.90      213.75     12.90 o 
   3   5  18       75.46       71.37     14.18 o 
   4   5  18      201.07      173.49     17.09 o 
   5   5  18      155.00      155.82     17.30 o 
   6   5  18       78.20       93.49     14.07 o 
   7   5  18       34.67       27.26     10.59 o 
   8   5  18       21.30       37.69     12.82 o 
  -8   6  18       18.47       28.61     17.02 o 
  -7   6  18        4.16        4.07     15.35 o 
  -6   6  18       12.19       14.48     15.77 o 
  -5   6  18       97.81      114.78     17.29 o 
  -4   6  18        2.93       17.10     13.94 o 
  -3   6  18       23.85       68.19     20.89 o 
  -2   6  18       58.92       74.29     19.85 o 
  -1   6  18       81.43      114.74     24.91 o 
   0   6  18      170.93      177.11     13.26 o 
   1   6  18       31.81       22.45      7.56 o 
   2   6  18        2.25       12.08      6.87 o 
   3   6  18      115.70      107.94     13.87 o 
   4   6  18        3.00        5.28      9.73 o 
   5   6  18       49.17       48.98     23.74 o 
   6   6  18       66.38       84.04     45.14 o 
   7   6  18       69.70      123.12     18.26 o 
  -7   7  18       19.27        0.54     13.47 o 
  -6   7  18       99.75       97.83     25.86 o 
  -5   7  18       48.29       49.45     13.32 o 
  -4   7  18       99.24       94.16     16.76 o 
  -3   7  18       24.84       24.96     15.40 o 
  -2   7  18       14.28       16.56     15.42 o 
  -1   7  18        3.96       23.48     17.04 o 
   0   7  18       92.96      141.23     26.00 o 
   1   7  18       14.00       45.63     19.95 o 
   2   7  18       23.93       34.84     23.96 o 
   3   7  18      107.19      120.00     17.82 o 
   4   7  18       80.59       81.96     13.40 o 
   5   7  18      104.02      109.36     29.34 o 
  -4   8  18        0.96       -4.07     10.12 o 
  -3   8  18       13.56       19.27     15.03 o 
  -2   8  18       27.47       42.76     20.18 o 
  -1   8  18       83.62       92.69     24.15 o 
   0   8  18        4.84        8.32     15.35 o 
   1   8  18      108.34      129.03     27.92 o 
   2   8  18       40.67       45.80     18.79 o 
   3   8  18      126.66      178.04     31.93 o 
 -12   0  19       20.42       58.02     16.98 o 
 -11   0  19       17.31       30.43     12.57 o 
 -10   0  19       11.85       22.81     11.47 o 
  -9   0  19        2.81        8.37     11.05 o 
  -8   0  19      271.29      292.71     26.32 o 
  -7   0  19      353.25      379.80     20.61 o 
  -6   0  19       71.53       63.12      9.28 o 
  -5   0  19        0.59        8.91      5.95 o 
  -4   0  19        8.59       11.05      5.51 o 
  -3   0  19      658.84      639.69     23.01 o 
  -2   0  19      521.89      477.04     19.69 o 
  -1   0  19      470.29      462.79     19.39 o 
   0   0  19      101.55      121.33     10.79 o 
   1   0  19      489.23      463.52     20.41 o 
   2   0  19      111.93      121.46     17.52 o 
   3   0  19        7.07        8.17     10.34 o 
   4   0  19       28.58       30.97     13.16 o 
   5   0  19        9.40        5.22      9.74 o 
   6   0  19        6.82       -4.89     12.16 o 
   7   0  19        2.18       24.60     14.26 o 
   8   0  19       22.08        9.37     13.53 o 
   9   0  19        5.14       24.54     17.14 o 
  10   0  19       68.96       75.93     22.47 o 
 -11   1  19      114.39      129.22     14.62 o 
 -10   1  19      195.77      206.81     16.79 o 
  -9   1  19      360.37      373.29     21.55 o 
  -8   1  19       74.06       61.23      7.85 o 
  -7   1  19      300.17      277.92     16.75 o 
  -6   1  19      297.26      287.94     15.67 o 
  -5   1  19       81.04       76.45      6.28 o 
  -4   1  19      146.31      150.05      8.30 o 
  -3   1  19      132.25      131.94      7.52 o 
  -2   1  19      547.58      543.53     14.54 o 
  -1   1  19        6.29        9.23      3.58 o 
   0   1  19      129.65      131.94      7.95 o 
   1   1  19      378.73      379.68     13.13 o 
   2   1  19       70.59       72.69      7.89 o 
   3   1  19       10.60       11.83      4.83 o 
   4   1  19      116.31       97.29     12.56 o 
   5   1  19       79.55       65.54     11.09 o 
   6   1  19      224.90      248.12     20.40 o 
   7   1  19       75.04       49.97     11.39 o 
   8   1  19       41.53       45.18     10.36 o 
   9   1  19       45.62       46.75     11.97 o 
  10   1  19       52.00       52.00     12.35 o 
 -11   2  19       49.29       47.16     16.99 o 
 -10   2  19       69.11       91.12     21.85 o 
  -9   2  19       89.46      107.42     27.65 o 
  -8   2  19      168.07      171.09     18.09 o 
  -7   2  19      192.79      179.10     10.30 o 
  -6   2  19       60.82       57.80      5.52 o 
  -5   2  19      181.75      166.97      8.82 o 
  -4   2  19       45.43       37.21      5.18 o 
  -3   2  19      306.73      305.59     10.32 o 
  -2   2  19       14.57       17.64      3.61 o 
  -1   2  19       43.53       58.89      5.60 o 
   0   2  19       67.45       67.09      6.72 o 
   1   2  19       56.60       59.14      5.97 o 
   2   2  19      147.64      141.36     10.02 o 
   3   2  19      136.29      134.31     10.71 o 
   4   2  19      296.24      275.85     19.68 o 
   5   2  19      133.78      137.41     15.40 o 
   6   2  19       14.56       12.32      8.02 o 
   7   2  19       22.06       24.13     13.48 o 
   8   2  19       19.15        8.02      9.86 o 
   9   2  19       66.31       24.27      9.31 o 
  10   2  19        9.09       42.75     19.53 o 
 -11   3  19       49.91       55.90     18.79 o 
 -10   3  19       51.69      102.55     22.19 o 
  -9   3  19       17.00       17.26     14.35 o 
  -8   3  19       47.30       46.75     15.74 o 
  -7   3  19       50.70       33.79      4.89 o 
  -6   3  19      127.32      119.06      7.27 o 
  -5   3  19      295.13      270.64     22.09 o 
  -4   3  19      121.24      117.22      5.36 o 
  -3   3  19      294.12      276.36     11.91 o 
  -2   3  19      661.57      651.63     14.78 o 
  -1   3  19       73.94       74.33     10.40 o 
   0   3  19      182.84      188.63      9.99 o 
   1   3  19      287.10      301.75     15.48 o 
   2   3  19      304.27      305.57     14.54 o 
   3   3  19       34.77       41.79      7.66 o 
   4   3  19      368.03      340.27     22.28 o 
   5   3  19       18.06        8.03      9.26 o 
   6   3  19       21.52       15.38      8.70 o 
   7   3  19       22.40       12.60     11.17 o 
   8   3  19       69.20       84.92     17.01 o 
   9   3  19       19.26        9.98      9.51 o 
 -10   4  19       74.08       88.03     21.22 o 
  -9   4  19       36.37       46.45     17.11 o 
  -8   4  19       63.19       55.69     18.83 o 
  -7   4  19       58.32       40.87     19.11 o 
  -6   4  19      252.12      265.29     22.81 o 
  -5   4  19       96.03      101.72     21.77 o 
  -4   4  19      402.71      397.89     37.75 o 
  -3   4  19      352.05      321.19     33.18 o 
  -2   4  19      140.47      145.67     18.63 o 
  -1   4  19      314.51      321.51     12.49 o 
   0   4  19      542.34      514.05     26.37 o 
   1   4  19      154.07      154.64     10.24 o 
   2   4  19      596.82      603.62     22.30 o 
   3   4  19      708.69      741.40     60.51 o 
   4   4  19      121.07      125.09     15.34 o 
   5   4  19      162.04      170.39     18.25 o 
   6   4  19        0.08        8.75      9.79 o 
   7   4  19       21.89       19.54      9.62 o 
   8   4  19      139.84      168.68     25.89 o 
   9   4  19        6.94        1.96      9.78 o 
  -9   5  19       13.68      -16.33     16.33 o 
  -8   5  19       53.00       39.40     16.80 o 
  -7   5  19       26.42       39.76     16.76 o 
  -6   5  19       66.06       71.78     23.09 o 
  -5   5  19      231.92      307.74     35.97 o 
  -4   5  19       75.50       85.70     22.82 o 
  -3   5  19      223.67      241.86     31.16 o 
  -2   5  19       31.36       20.67     13.36 o 
  -1   5  19      546.25      508.63     17.23 o 
   0   5  19      254.46      268.63      8.46 o 
   1   5  19      454.23      436.82     17.00 o 
   2   5  19       52.02       37.69      6.71 o 
   3   5  19       24.99       29.30      9.20 o 
   4   5  19      102.43       99.82     15.26 o 
   5   5  19       86.61       92.70     21.34 o 
   6   5  19       11.07       26.75     10.70 o 
   7   5  19       59.56       84.79     15.69 o 
   8   5  19       45.43       62.23     14.37 o 
  -8   6  19       19.12       52.78     18.19 o 
  -7   6  19       15.51       32.15     18.47 o 
  -6   6  19       86.48      105.51     18.75 o 
  -5   6  19       26.70       12.78     25.51 o 
  -4   6  19       52.21       46.19     17.15 o 
  -3   6  19       61.75       89.82     21.95 o 
  -2   6  19       76.87       81.47     23.38 o 
  -1   6  19      227.02      244.53     32.49 o 
   0   6  19       22.06       20.00      5.54 o 
   1   6  19       44.10       38.52      7.71 o 
   2   6  19       17.74       58.88     13.40 o 
   3   6  19        7.15       34.04     10.06 o 
   4   6  19       20.73        3.23     16.97 o 
   5   6  19       57.45       81.97     13.97 o 
   6   6  19       70.61       70.54     13.53 o 
   7   6  19      183.89      218.35     29.80 o 
  -6   7  19       62.46      127.12     29.23 o 
  -5   7  19       79.84       91.65     18.17 o 
  -4   7  19       48.86       33.79     18.57 o 
  -3   7  19        9.25       -6.10     14.11 o 
  -2   7  19        4.51       43.19     18.62 o 
  -1   7  19        1.95       12.55     14.12 o 
   0   7  19       37.76       41.76     18.99 o 
   1   7  19        9.16      -14.98     15.61 o 
   2   7  19       10.40       12.42      7.27 o 
   3   7  19        1.30        0.23      7.77 o 
   4   7  19       30.31       47.58     11.19 o 
   5   7  19        3.05       11.77     21.77 o 
  -4   8  19        3.97       14.62     17.15 o 
  -3   8  19       20.45        6.87     14.77 o 
  -2   8  19       42.75       54.26     22.61 o 
  -1   8  19        8.39      -17.54     17.54 o 
   0   8  19       92.16      117.80     27.97 o 
   1   8  19       16.84       33.01     14.96 o 
   2   8  19       38.13       22.54     17.93 o 
 -11   0  20       10.24       34.39     13.76 o 
 -10   0  20        1.44       18.02     11.28 o 
  -9   0  20      270.48      272.55     26.70 o 
  -8   0  20        9.97       11.26      9.04 o 
  -7   0  20        0.02        4.50      6.17 o 
  -6   0  20       25.11       23.01      6.91 o 
  -5   0  20        5.84       -4.49      6.50 o 
  -4   0  20        5.21        3.84      5.00 o 
  -3   0  20       26.22       33.98      7.17 o 
  -2   0  20       89.51       96.18     16.60 o 
  -1   0  20        0.06       -0.02      5.58 o 
   0   0  20      282.09      296.58     27.30 o 
   1   0  20       54.04       53.29      8.19 o 
   2   0  20      151.18      160.64     23.01 o 
   3   0  20       41.42       37.53     13.28 o 
   4   0  20        0.00        5.27     11.16 o 
   5   0  20        0.56       10.24     12.73 o 
   6   0  20       18.49       13.74     11.54 o 
   7   0  20       82.35       60.57     16.88 o 
   8   0  20       28.01       48.33     18.14 o 
   9   0  20       51.01       73.37     20.79 o 
  10   0  20        0.50      -13.67     13.67 o 
 -11   1  20       45.74       33.76     14.32 o 
 -10   1  20       23.00       26.87     11.88 o 
  -9   1  20       21.08       24.41      8.08 o 
  -8   1  20      148.32      140.90     10.75 o 
  -7   1  20       10.07        2.62      4.44 o 
  -6   1  20      531.85      503.80     14.53 o 
  -5   1  20       31.10       21.75      7.70 o 
  -4   1  20      530.97      567.93     15.72 o 
  -3   1  20        8.16       10.54      3.52 o 
  -2   1  20        1.53        2.40      2.92 o 
  -1   1  20      261.63      249.87     10.50 o 
   0   1  20      101.34      105.35      7.50 o 
   1   1  20       37.28       30.35      5.07 o 
   2   1  20      237.86      245.55     14.25 o 
   3   1  20      171.49      125.21     15.71 o 
   4   1  20       87.29       83.66     16.13 o 
   5   1  20       76.19       56.12     10.70 o 
   6   1  20       10.98       17.10     10.01 o 
   7   1  20      127.99      112.60     15.97 o 
   8   1  20       32.04       39.65     11.92 o 
   9   1  20       31.14       34.11     11.47 o 
 -11   2  20        4.43       -4.71     11.83 o 
 -10   2  20       51.03       37.53     14.71 o 
  -9   2  20      122.49      130.34     12.93 o 
  -8   2  20      182.20      190.44     14.25 o 
  -7   2  20      841.94      817.63     21.36 o 
  -6   2  20       16.63        9.03      3.55 o 
  -5   2  20       44.55       44.40      8.62 o 
  -4   2  20       38.49       45.71      7.11 o 
  -3   2  20       39.51       42.69      4.75 o 
  -2   2  20      301.88      301.95     10.90 o 
  -1   2  20      388.34      363.89     12.57 o 
   0   2  20      674.62      679.56     17.31 o 
   1   2  20      483.99      458.72     16.95 o 
   2   2  20       17.38       23.09      5.74 o 
   3   2  20      238.78      235.86     18.19 o 
   4   2  20       95.64       82.25     19.36 o 
   5   2  20      100.90      106.56     14.95 o 
   6   2  20       22.62       28.48     15.16 o 
   7   2  20      120.28      120.10     33.89 o 
   8   2  20      120.51      133.72     17.37 o 
   9   2  20       99.34      114.94     29.85 o 
 -11   3  20       72.21       79.36     21.21 o 
 -10   3  20        5.81       24.91     16.44 o 
  -9   3  20        7.32        9.68     14.31 o 
  -8   3  20       28.43       26.03     14.41 o 
  -7   3  20       66.46       67.07     11.15 o 
  -6   3  20       47.76       42.61      3.12 o 
  -5   3  20       24.47       19.29      2.62 o 
  -4   3  20        1.52        3.52      1.88 o 
  -3   3  20      183.21      171.39     14.13 o 
  -2   3  20        1.23        6.61      4.13 o 
  -1   3  20      321.14      329.55     12.43 o 
   0   3  20      210.96      224.40     11.17 o 
   1   3  20      415.46      432.60     17.56 o 
   2   3  20      589.77      550.33     19.96 o 
   3   3  20      339.78      357.76     22.15 o 
   4   3  20       24.36       22.35      9.97 o 
   5   3  20        1.77        0.29      8.04 o 
   6   3  20       76.58       71.56     12.71 o 
   7   3  20        9.57       14.66     13.74 o 
   8   3  20       30.46       14.82     10.83 o 
   9   3  20       26.93       31.07     13.19 o 
 -10   4  20       39.71       84.46     22.13 o 
  -9   4  20        7.07       19.66     14.22 o 
  -8   4  20       10.47        1.07     13.13 o 
  -7   4  20       29.14       22.45     16.21 o 
  -6   4  20       33.33       41.67     12.52 o 
  -5   4  20       35.74       32.51     15.72 o 
  -4   4  20       55.12       36.46     15.32 o 
  -3   4  20      262.51      232.38     30.01 o 
  -2   4  20      189.24      185.44     10.42 o 
  -1   4  20      877.58      913.42     19.16 o 
   0   4  20      132.22      136.87      9.08 o 
   1   4  20       39.98       33.89      6.89 o 
   2   4  20      222.35      212.28     14.19 o 
   3   4  20        6.87       18.78      8.42 o 
   4   4  20       67.31       71.22     14.06 o 
   5   4  20      195.33      208.26     19.95 o 
   6   4  20       28.52       38.00     18.75 o 
   7   4  20       20.62       14.74      9.55 o 
   8   4  20       18.35       16.65     11.82 o 
  -9   5  20       33.60       70.03     20.62 o 
  -8   5  20       10.36       11.86     13.83 o 
  -7   5  20        4.00       -8.17     16.12 o 
  -6   5  20      133.16      122.04     17.11 o 
  -5   5  20       33.34       38.75     15.91 o 
  -4   5  20       54.18       42.79     15.60 o 
  -3   5  20      178.19      141.79     24.02 o 
  -2   5  20      149.60      142.40     26.14 o 
  -1   5  20      186.98      159.70      9.21 o 
   0   5  20       52.14       61.64      6.36 o 
   1   5  20       49.72       48.71      6.66 o 
   2   5  20       38.55       36.52      6.30 o 
   3   5  20       24.21       41.21      9.52 o 
   4   5  20       88.11       95.03     13.69 o 
   5   5  20       25.21       26.61     11.27 o 
   6   5  20       69.45       77.12     13.67 o 
   7   5  20       31.22       20.97     13.39 o 
  -8   6  20       39.34       38.15     18.39 o 
  -7   6  20       23.53       22.94     17.53 o 
  -6   6  20       30.77       55.09     14.59 o 
  -5   6  20        1.69        5.57     11.59 o 
  -4   6  20       99.90       83.25     23.95 o 
  -3   6  20       47.11       11.20     17.53 o 
  -2   6  20       34.88       31.97     13.24 o 
  -1   6  20        6.94        7.55     13.20 o 
   0   6  20       94.34      107.31     25.09 o 
   1   6  20      155.55      144.07     14.09 o 
   2   6  20        0.81        8.50      7.58 o 
   3   6  20        2.39       -5.70      7.78 o 
   4   6  20        5.29       14.17      9.11 o 
   5   6  20       10.98        5.77     11.04 o 
   6   6  20       12.56       15.51     10.77 o 
  -6   7  20       28.74       64.59     22.73 o 
  -5   7  20       62.81      116.69     33.47 o 
  -4   7  20      120.80      158.55     29.25 o 
  -3   7  20       68.81       76.35     25.38 o 
  -2   7  20       10.85       20.06     17.36 o 
  -1   7  20       19.23       20.32     14.66 o 
   0   7  20       11.77       15.71     14.93 o 
   1   7  20       10.78       35.12     19.16 o 
   2   7  20        6.14       24.41     16.27 o 
   3   7  20       17.73       11.49     28.82 o 
   4   7  20       34.02       43.38     28.86 o 
  -3   8  20       36.01       75.92     25.70 o 
  -2   8  20       23.30       21.91     18.02 o 
  -1   8  20       27.84       50.16     20.41 o 
   0   8  20       90.06      112.03     27.70 o 
   1   8  20        9.94       45.67     18.58 o 
 -11   0  21        0.14        0.38      8.26 o 
 -10   0  21        0.70       -6.20      8.53 o 
  -9   0  21        5.69       -4.12      8.63 o 
  -8   0  21       86.24       64.45     13.97 o 
  -7   0  21       74.03       63.84      9.75 o 
  -6   0  21       75.17       79.37     10.10 o 
  -5   0  21      276.38      270.95     16.95 o 
  -4   0  21      363.62      365.12     35.34 o 
  -3   0  21       22.39       24.36      6.40 o 
  -2   0  21     1067.08     1021.10     32.70 o 
  -1   0  21        0.00        5.30     10.93 o 
   0   0  21      546.73      526.43     22.29 o 
   1   0  21       52.78       54.43      8.28 o 
   2   0  21       11.35       17.66     11.13 o 
   3   0  21      400.18      385.39     31.44 o 
   4   0  21        6.75       -0.15      9.91 o 
   5   0  21       71.14       48.93     17.03 o 
   6   0  21      128.66      112.69     15.15 o 
   7   0  21        7.78       29.00     16.76 o 
   8   0  21        0.62      -16.19     16.19 o 
   9   0  21        5.97       18.03     14.78 o 
 -11   1  21        8.87        7.65     12.09 o 
 -10   1  21       46.05       49.33     13.11 o 
  -9   1  21       48.04       40.42      8.68 o 
  -8   1  21      276.21      277.09     14.70 o 
  -7   1  21       40.27       33.13      7.46 o 
  -6   1  21      271.30      269.78     13.62 o 
  -5   1  21      323.51      324.55     12.57 o 
  -4   1  21      264.10      250.80     10.94 o 
  -3   1  21      129.53      125.51      7.72 o 
  -2   1  21      223.19      230.76     10.36 o 
  -1   1  21       58.52       61.13      5.97 o 
   0   1  21      408.36      393.85     12.24 o 
   1   1  21       66.65       73.45      7.99 o 
   2   1  21       11.02       17.29      5.83 o 
   3   1  21      167.75      159.78     25.33 o 
   4   1  21      100.26       84.56     11.11 o 
   5   1  21       73.21       52.78     17.91 o 
   6   1  21       11.28       16.91      8.82 o 
   7   1  21        4.78       15.82      9.72 o 
   8   1  21        0.43       33.69     10.85 o 
   9   1  21       26.37       37.43     12.32 o 
 -11   2  21       48.32       52.05     17.19 o 
 -10   2  21       30.50       35.05     15.75 o 
  -9   2  21       54.53       58.88      9.37 o 
  -8   2  21      116.54      120.93     11.69 o 
  -7   2  21       71.62       61.48      6.86 o 
  -6   2  21       99.33       98.40      7.06 o 
  -5   2  21      379.29      350.47     13.03 o 
  -4   2  21      166.05      172.39     11.02 o 
  -3   2  21      213.05      209.09     10.10 o 
  -2   2  21      160.75      153.02      9.25 o 
  -1   2  21       53.29       53.78      6.43 o 
   0   2  21      297.97      301.82     13.59 o 
   1   2  21      291.33      316.30     14.71 o 
   2   2  21      518.79      493.48     18.93 o 
   3   2  21      921.36      919.38     34.72 o 
   4   2  21      931.59      877.35     35.52 o 
   5   2  21      135.62      140.86     16.26 o 
   6   2  21      139.21      116.55     16.01 o 
   7   2  21       24.21       22.32      9.92 o 
   8   2  21        4.24       21.14     11.41 o 
   9   2  21       76.33       68.36     22.57 o 
 -10   3  21       12.41       22.14     15.54 o 
  -9   3  21        0.14        2.40     11.95 o 
  -8   3  21      108.99       81.23     19.48 o 
  -7   3  21       53.16       53.24      7.43 o 
  -6   3  21      607.06      610.14     12.75 o 
  -5   3  21        6.17        6.81      4.71 o 
  -4   3  21      231.03      217.32     10.93 o 
  -3   3  21      766.24      779.95     15.71 o 
  -2   3  21       25.28       36.50      6.07 o 
  -1   3  21      935.31      944.93     21.67 o 
   0   3  21      302.38      305.69     13.41 o 
   1   3  21      208.15      237.72     12.76 o 
   2   3  21      109.99       89.25      9.19 o 
   3   3  21       18.37        8.41      7.31 o 
   4   3  21      369.83      369.46     23.85 o 
   5   3  21       86.18       73.34     13.10 o 
   6   3  21        6.18        9.53      7.75 o 
   7   3  21       12.62       11.34     11.22 o 
   8   3  21        9.44        7.86     23.09 o 
   9   3  21       54.50       56.01     14.67 o 
 -10   4  21      119.85      154.56     29.51 o 
  -9   4  21        6.51       13.40     14.67 o 
  -8   4  21       67.10       86.99     20.45 o 
  -7   4  21       29.38       26.54     15.03 o 
  -6   4  21      102.65      107.79     15.80 o 
  -5   4  21       46.62       18.73     14.03 o 
  -4   4  21       66.38       52.27     16.44 o 
  -3   4  21      192.92      175.03      7.63 o 
  -2   4  21      216.27      247.15     21.87 o 
  -1   4  21       55.74       47.88      5.46 o 
   0   4  21      259.56      283.96     25.24 o 
   1   4  21      160.15      156.42      9.07 o 
   2   4  21      504.51      503.21     19.67 o 
   3   4  21      318.02      309.02     36.79 o 
   4   4  21      305.74      268.67     44.94 o 
   5   4  21       30.60       32.08      9.61 o 
   6   4  21       11.09       -3.36      9.18 o 
   7   4  21       81.95       91.05     14.45 o 
   8   4  21        2.25        8.48     15.70 o 
  -9   5  21       83.55       74.88     23.90 o 
  -8   5  21       18.30       23.41     17.63 o 
  -7   5  21        1.27       -0.93     15.29 o 
  -6   5  21      100.97      112.12     16.92 o 
  -5   5  21       52.87       47.45     17.91 o 
  -4   5  21       52.64       59.78     22.61 o 
  -3   5  21       25.08       29.91     15.36 o 
  -2   5  21       51.47       42.31     15.82 o 
  -1   5  21       13.35       11.04      7.38 o 
   0   5  21        4.40        7.28      4.79 o 
   1   5  21        3.02       -1.52      5.60 o 
   2   5  21       20.24       32.99     14.48 o 
   3   5  21        3.02        2.49      7.08 o 
   4   5  21       21.92       35.15     16.40 o 
   5   5  21        4.06       15.47      8.19 o 
   6   5  21       43.58       28.19     10.56 o 
   7   5  21       13.41       -3.88      9.04 o 
  -7   6  21       11.75       -5.50     18.53 o 
  -6   6  21      103.86      159.09     20.43 o 
  -5   6  21        8.95       10.83      8.84 o 
  -4   6  21       31.10       17.39     16.83 o 
  -3   6  21       78.67       81.01     22.77 o 
  -2   6  21       65.64       95.00     25.18 o 
  -1   6  21       26.50       26.87     18.34 o 
   0   6  21        5.57        5.25     14.63 o 
   1   6  21       39.42       38.15      9.42 o 
   2   6  21       77.12       81.81     12.26 o 
   3   6  21        4.27       -0.44      7.83 o 
   4   6  21       42.16       37.81     10.86 o 
   5   6  21       10.77       24.93     10.45 o 
   6   6  21       19.92       28.87     14.29 o 
  -6   7  21      112.48      195.59     33.99 o 
  -5   7  21       24.45       31.19     14.69 o 
  -4   7  21       89.12       95.42     25.45 o 
  -3   7  21       25.66       12.44     16.36 o 
  -2   7  21        2.00        6.18     16.08 o 
  -1   7  21       30.00       45.17     19.90 o 
   0   7  21        0.80       22.45     17.36 o 
   1   7  21       22.61       27.21     16.14 o 
   2   7  21       12.00        4.13     13.50 o 
   3   7  21        6.51        5.64      8.57 o 
   4   7  21       44.00       60.77     13.06 o 
  -2   8  21        8.25       56.05     21.82 o 
  -1   8  21       28.40       59.84     21.69 o 
   0   8  21       15.59       26.82     17.54 o 
 -11   0  22       12.52        1.38      9.90 o 
 -10   0  22      179.37      216.16     25.07 o 
  -9   0  22       36.42       49.78     13.21 o 
  -8   0  22       31.73       21.69     11.80 o 
  -7   0  22       56.89       69.42     10.73 o 
  -6   0  22       46.01       28.23     12.80 o 
  -5   0  22      498.57      485.79     40.66 o 
  -4   0  22       41.01       59.75      9.46 o 
  -3   0  22      683.96      673.80     25.30 o 
  -2   0  22       38.31       44.64      8.90 o 
  -1   0  22      189.81      189.95     11.25 o 
   0   0  22      147.18      160.25     13.19 o 
   1   0  22      129.21      136.82     18.99 o 
   2   0  22       75.86       93.34     16.85 o 
   3   0  22      399.82      388.09     32.50 o 
   4   0  22        4.17       18.01     13.15 o 
   5   0  22       48.33       55.55     17.26 o 
   6   0  22      118.88      113.97     21.83 o 
   7   0  22       76.93      131.95     24.90 o 
   8   0  22       54.29       23.70     13.58 o 
   9   0  22        0.47      -18.43     18.43 o 
 -11   1  22       10.87       18.55     13.38 o 
 -10   1  22       57.29       51.19      9.95 o 
  -9   1  22       30.68       48.88      8.97 o 
  -8   1  22      184.40      219.25     30.93 o 
  -7   1  22       38.39       49.07      7.31 o 
  -6   1  22      285.93      296.24     12.78 o 
  -5   1  22        1.67       -0.16      3.87 o 
  -4   1  22      581.86      584.77     16.64 o 
  -3   1  22       56.85       55.52      5.94 o 
  -2   1  22      176.43      180.76      9.55 o 
  -1   1  22       48.61       64.23      6.54 o 
   0   1  22      426.97      424.02     16.83 o 
   1   1  22      147.46      152.57     11.11 o 
   2   1  22      172.77      150.60     21.47 o 
   3   1  22       20.51       18.28      8.86 o 
   4   1  22       45.66       50.26     11.68 o 
   5   1  22      190.80      211.18     19.52 o 
   6   1  22      215.48      240.27     21.19 o 
   7   1  22       11.02       21.23     10.91 o 
   8   1  22       25.91       16.63     15.62 o 
   9   1  22       22.97       20.48     16.37 o 
 -11   2  22       11.97       13.52     13.61 o 
 -10   2  22      151.99      223.82     29.98 o 
  -9   2  22        9.44       18.71     14.17 o 
  -8   2  22      127.15      146.93     13.13 o 
  -7   2  22       16.49       23.32     15.11 o 
  -6   2  22      328.51      344.43     13.74 o 
  -5   2  22       30.08       27.24      6.41 o 
  -4   2  22      179.53      199.26      8.18 o 
  -3   2  22      155.24      154.13      9.20 o 
  -2   2  22      785.27      756.34     20.11 o 
  -1   2  22      701.86      683.65     19.91 o 
   0   2  22       95.97      105.73      9.08 o 
   1   2  22     1310.42     1304.26     29.90 o 
   2   2  22       23.43       29.62      7.03 o 
   3   2  22       29.44       31.30      8.13 o 
   4   2  22      249.39      251.00     19.81 o 
   5   2  22       18.07        6.19      8.50 o 
   6   2  22      113.59      118.03     22.78 o 
   7   2  22       12.19        8.07     22.38 o 
   8   2  22       13.38       -3.60     10.29 o 
   9   2  22       31.11       35.50     12.34 o 
 -10   3  22       25.57       38.52     17.42 o 
  -9   3  22       16.84       32.92     14.12 o 
  -8   3  22       32.73       21.29     12.35 o 
  -7   3  22       49.63       62.26     19.05 o 
  -6   3  22      390.15      360.46     23.10 o 
  -5   3  22        8.78        6.72      4.75 o 
  -4   3  22      258.98      227.14     32.46 o 
  -3   3  22        6.71        9.01      3.16 o 
  -2   3  22      232.63      229.27     11.17 o 
  -1   3  22      269.20      257.75     17.06 o 
   0   3  22       85.00       78.87      7.71 o 
   1   3  22       44.79       36.51      6.59 o 
   2   3  22      700.76      678.55     21.56 o 
   3   3  22       45.71       40.61     10.10 o 
   4   3  22      194.24      179.95     17.88 o 
   5   3  22       72.19       85.95     14.53 o 
   6   3  22       63.29       63.53     12.25 o 
   7   3  22       16.71        5.40     10.03 o 
   8   3  22       29.07       35.87     17.91 o 
 -10   4  22        6.74       31.63     17.08 o 
  -9   4  22       58.81       78.17     22.06 o 
  -8   4  22       23.80       14.76     15.24 o 
  -7   4  22       46.72       41.81     17.92 o 
  -6   4  22       70.85       62.89     13.73 o 
  -5   4  22       14.22       10.73     12.95 o 
  -4   4  22       32.84       17.45     14.66 o 
  -3   4  22      103.04       55.45     18.73 o 
  -2   4  22       65.70       58.18      3.92 o 
  -1   4  22       11.55        8.69      4.16 o 
   0   4  22       90.55       89.58     10.01 o 
   1   4  22       30.96       34.67      6.29 o 
   2   4  22      138.60      138.93     11.28 o 
   3   4  22      111.00      115.51     16.65 o 
   4   4  22       50.50       51.74     11.45 o 
   5   4  22       42.10       49.33     11.93 o 
   6   4  22        4.52        4.47     15.22 o 
   7   4  22       22.12       23.47     11.12 o 
   8   4  22        1.15      -12.45     12.45 o 
  -9   5  22        9.23       14.54     16.78 o 
  -8   5  22       44.45       61.22     22.12 o 
  -7   5  22       56.18       86.31     23.28 o 
  -6   5  22       16.39       10.08      9.86 o 
  -5   5  22       14.77        9.66     14.06 o 
  -4   5  22        3.88        6.66     13.15 o 
  -3   5  22        3.03        8.52     13.75 o 
  -2   5  22        5.65       -8.17     13.26 o 
  -1   5  22       77.02       79.16      6.42 o 
   0   5  22       68.01       57.11     13.37 o 
   1   5  22       21.31       24.56      7.11 o 
   2   5  22       69.78       64.25     19.42 o 
   3   5  22       33.95       49.28     11.27 o 
   4   5  22       47.36       37.01      9.83 o 
   5   5  22        4.67        6.16      8.25 o 
   6   5  22       44.76       58.41     13.76 o 
   7   5  22       43.79       54.81     13.61 o 
  -7   6  22       13.49       24.32     15.76 o 
  -6   6  22       45.35       51.49     14.94 o 
  -5   6  22       23.45       67.78     22.23 o 
  -4   6  22       37.91       51.36     17.24 o 
  -3   6  22        0.91       32.57     18.56 o 
  -2   6  22      113.61      126.28     26.47 o 
  -1   6  22       34.42       96.58     24.53 o 
   0   6  22       14.88        9.72     13.96 o 
   1   6  22        4.61       10.61      6.69 o 
   2   6  22        0.55       -6.34      6.34 o 
   3   6  22       43.87       64.12     21.00 o 
   4   6  22       61.63       56.30     11.40 o 
   5   6  22       26.86       48.98     15.96 o 
  -5   7  22       29.43       47.46     19.09 o 
  -4   7  22       27.94       21.87     16.49 o 
  -3   7  22       42.27       79.15     24.07 o 
  -2   7  22       36.02       43.51     21.78 o 
  -1   7  22       14.39        4.33     16.16 o 
   0   7  22       16.91       36.31     17.69 o 
   1   7  22        9.44       15.11     19.84 o 
   2   7  22        4.44       11.09     17.45 o 
   3   7  22       37.88       -2.73     15.04 o 
 -11   0  23       21.02       50.97     14.44 o 
 -10   0  23       29.66       46.32     14.11 o 
  -9   0  23        9.43        7.16      8.84 o 
  -8   0  23       24.27        6.99      9.45 o 
  -7   0  23       78.56       63.96     14.33 o 
  -6   0  23        0.18      -13.85     13.85 o 
  -5   0  23      421.14      409.02     21.09 o 
  -4   0  23     1332.22     1359.99     37.76 o 
  -3   0  23        1.66       11.76      6.33 o 
  -2   0  23     1325.67     1284.57     35.65 o 
  -1   0  23       73.10       50.99     10.86 o 
   0   0  23        2.58       12.15      6.07 o 
   1   0  23      100.45       89.95     16.60 o 
   2   0  23        6.82      -11.53     11.91 o 
   3   0  23        0.27        9.26     10.99 o 
   4   0  23       55.55       42.41     15.84 o 
   5   0  23       82.28       85.99     19.16 o 
   6   0  23       13.70       10.68     14.69 o 
   7   0  23       68.50       38.40     18.11 o 
   8   0  23        7.59       26.25     14.76 o 
   9   0  23       16.03       34.16     19.93 o 
 -11   1  23       19.51       36.23     15.75 o 
 -10   1  23        9.29       23.38      8.12 o 
  -9   1  23        9.80       13.08      6.09 o 
  -8   1  23       97.48      102.09     12.28 o 
  -7   1  23       90.56       87.43      8.94 o 
  -6   1  23      280.25      274.37     18.49 o 
  -5   1  23       23.19       19.29      6.83 o 
  -4   1  23      255.21      248.31     11.80 o 
  -3   1  23      464.43      442.14     14.58 o 
  -2   1  23      399.20      370.90     13.72 o 
  -1   1  23      652.55      678.15     18.43 o 
   0   1  23      435.98      426.77     17.42 o 
   1   1  23      270.65      274.43     14.59 o 
   2   1  23       69.55       57.61     11.05 o 
   3   1  23      263.16      256.17     19.55 o 
   4   1  23        6.90        3.13      7.50 o 
   5   1  23       66.46       55.65     12.22 o 
   6   1  23      273.74      247.11     22.25 o 
   7   1  23       26.96       27.57     10.33 o 
   8   1  23        4.83       11.49     11.59 o 
   9   1  23        8.63        5.84      9.59 o 
 -10   2  23        6.57       -1.55     12.22 o 
  -9   2  23        2.80       12.99     12.99 o 
  -8   2  23       67.15       68.28      9.11 o 
  -7   2  23        0.00       -6.03      6.03 o 
  -6   2  23      210.10      228.67     14.37 o 
  -5   2  23       38.97       51.04      7.50 o 
  -4   2  23      295.22      299.47     14.54 o 
  -3   2  23      196.99      170.04      9.82 o 
  -2   2  23      426.41      414.43     24.36 o 
  -1   2  23      455.56      472.40     17.16 o 
   0   2  23      660.42      635.90     20.58 o 
   1   2  23      223.07      231.24     13.59 o 
   2   2  23       95.08       89.39     12.45 o 
   3   2  23      822.25      760.09     32.84 o 
   4   2  23        6.97       11.25     11.95 o 
   5   2  23      161.85      172.64     18.15 o 
   6   2  23       22.37       14.11     23.03 o 
   7   2  23        8.54       19.05     11.09 o 
   8   2  23        5.08        5.91     10.83 o 
 -10   3  23       45.52       76.48     20.62 o 
  -9   3  23       31.61       23.18     13.25 o 
  -8   3  23        9.87       23.72     15.08 o 
  -7   3  23       16.20        5.70     12.94 o 
  -6   3  23      126.53      115.85     17.61 o 
  -5   3  23       52.08       35.27     10.52 o 
  -4   3  23      237.83      262.00     13.19 o 
  -3   3  23      353.70      361.47     15.00 o 
  -2   3  23      310.73      323.38     14.74 o 
  -1   3  23      825.02      806.29     46.89 o 
   0   3  23      546.23      525.40     18.32 o 
   1   3  23      522.86      553.11     19.79 o 
   2   3  23      625.50      600.46     34.19 o 
   3   3  23      246.13      208.26     18.43 o 
   4   3  23       81.23       71.81     12.30 o 
   5   3  23      277.31      273.19     22.60 o 
   6   3  23        0.24       -8.93      8.93 o 
   7   3  23        9.52       16.62      9.08 o 
   8   3  23       53.35       86.82     23.09 o 
  -9   4  23        8.30       33.03     17.06 o 
  -8   4  23        8.28       15.13     15.18 o 
  -7   4  23       18.27       24.59     15.35 o 
  -6   4  23       28.02       33.51     12.46 o 
  -5   4  23      397.49      374.20     39.60 o 
  -4   4  23        2.38        4.54     15.45 o 
  -3   4  23       78.32       73.48      7.80 o 
  -2   4  23      152.55      168.65      7.23 o 
  -1   4  23       97.39      115.20      7.94 o 
   0   4  23       33.57       36.09      5.56 o 
   1   4  23       64.48       64.66      7.57 o 
   2   4  23       66.36       49.17      7.87 o 
   3   4  23        5.33        2.32      8.44 o 
   4   4  23       51.46       62.33     12.10 o 
   5   4  23       31.70       35.59     10.85 o 
   6   4  23        7.53        4.29      9.23 o 
   7   4  23       17.56       27.96     21.63 o 
  -8   5  23        0.67        7.78     12.66 o 
  -7   5  23       14.36       33.37     16.01 o 
  -6   5  23        4.27       10.14     11.19 o 
  -5   5  23       84.89       83.91     22.70 o 
  -4   5  23       78.43       72.11     19.50 o 
  -3   5  23       57.78       62.46     20.09 o 
  -2   5  23        5.92       32.21     15.64 o 
  -1   5  23       77.30       39.01     17.69 o 
   0   5  23       25.43       25.12      6.51 o 
   1   5  23      107.16      108.04     12.59 o 
   2   5  23       17.67       30.75     13.86 o 
   3   5  23       55.69       54.99     20.05 o 
   4   5  23       21.44       35.26     24.25 o 
   5   5  23       43.09       30.96     11.02 o 
   6   5  23       16.18        7.75      9.10 o 
  -7   6  23       29.99       43.68     18.52 o 
  -6   6  23        4.26       10.78     12.27 o 
  -5   6  23        1.22        1.45     14.38 o 
  -4   6  23        2.29       15.84     15.81 o 
  -3   6  23      105.00      145.02     29.70 o 
  -2   6  23      181.17      207.90     32.42 o 
  -1   6  23       34.52       43.77     19.23 o 
   0   6  23       30.61       63.14     21.90 o 
   1   6  23       11.82       -0.61     13.50 o 
   2   6  23       10.87       -4.67      6.61 o 
   3   6  23       27.18       29.35      9.54 o 
   4   6  23       26.78        6.15     28.09 o 
   5   6  23        4.39       -2.20      8.69 o 
  -5   7  23        3.38      -18.87     19.37 o 
  -4   7  23       13.91       34.18     19.62 o 
  -3   7  23       59.61      155.42     32.84 o 
  -2   7  23       11.65       -7.02     19.76 o 
  -1   7  23       65.33       57.85     21.22 o 
   0   7  23        5.79       37.08     20.33 o 
   1   7  23       30.32       69.31     24.88 o 
   2   7  23       35.06       42.78     22.27 o 
   3   7  23       47.31       24.26     18.41 o 
 -11   0  24        9.50       -9.82      9.82 o 
 -10   0  24        1.16        4.60     10.25 o 
  -9   0  24      131.74      149.43     21.24 o 
  -8   0  24        4.38       -2.60      8.81 o 
  -7   0  24      189.45      184.42     22.43 o 
  -6   0  24       16.32       15.33      6.56 o 
  -5   0  24       40.10       25.09      7.37 o 
  -4   0  24      313.20      266.68     17.56 o 
  -3   0  24     1006.16     1011.34     41.11 o 
  -2   0  24       30.49       45.82      9.90 o 
  -1   0  24        1.39        3.83      6.19 o 
   0   0  24       83.86       60.90     15.25 o 
   1   0  24       21.39       18.82     11.18 o 
   2   0  24       16.54        6.19     10.20 o 
   3   0  24       51.24       41.06     13.96 o 
   4   0  24        0.65       -0.58     11.39 o 
   5   0  24        8.88       12.52     12.33 o 
   6   0  24       45.21       66.67     19.42 o 
   7   0  24       27.61       17.21     15.52 o 
   8   0  24       27.24       21.56     17.34 o 
 -11   1  24       13.52       14.48     11.43 o 
 -10   1  24       16.07       18.12     15.02 o 
  -9   1  24        4.62       -1.22     10.46 o 
  -8   1  24        6.51       12.67      6.74 o 
  -7   1  24       27.80       33.91      7.37 o 
  -6   1  24       27.87       34.50      6.57 o 
  -5   1  24       24.57       11.64      5.34 o 
  -4   1  24        3.86        6.58      4.33 o 
  -3   1  24       91.97       96.07      8.70 o 
  -2   1  24      270.97      276.36     14.02 o 
  -1   1  24      714.98      721.99     22.54 o 
   0   1  24      265.60      275.62     17.66 o 
   1   1  24      450.12      472.67     37.82 o 
   2   1  24       82.40       86.92     18.84 o 
   3   1  24       45.64       34.34      9.90 o 
   4   1  24       13.06        9.09      8.98 o 
   5   1  24       82.03       76.28     12.83 o 
   6   1  24       13.73        5.65      7.19 o 
   7   1  24        3.99       -5.90     11.47 o 
   8   1  24        7.52        8.37     10.53 o 
 -10   2  24       19.98       19.46     13.13 o 
  -9   2  24        5.36        8.90     11.39 o 
  -8   2  24       25.81       29.55     15.97 o 
  -7   2  24        7.46        2.92      5.53 o 
  -6   2  24       23.71       29.98      8.93 o 
  -5   2  24       88.32       74.70     25.34 o 
  -4   2  24       27.36       35.61      7.14 o 
  -3   2  24       32.07       32.27      5.33 o 
  -2   2  24      245.44      238.70     12.47 o 
  -1   2  24      377.05      389.03     16.97 o 
   0   2  24       25.22       29.17      7.03 o 
   1   2  24      769.64      765.54     35.62 o 
   2   2  24       66.03       74.99     13.12 o 
   3   2  24      156.04      136.55     16.20 o 
   4   2  24       50.92       47.25     11.25 o 
   5   2  24       29.93       15.16      8.71 o 
   6   2  24       76.94      102.97     16.26 o 
   7   2  24       42.14       41.41     10.90 o 
   8   2  24        3.96      -10.62     11.91 o 
 -10   3  24        6.13       -9.17     13.09 o 
  -9   3  24       62.01       34.65     15.45 o 
  -8   3  24        2.77        4.18     12.48 o 
  -7   3  24       37.92       41.12     12.05 o 
  -6   3  24       10.37       32.74     16.78 o 
  -5   3  24       30.65       35.12     13.38 o 
  -4   3  24      333.51      338.69     15.58 o 
  -3   3  24      129.15      133.21      7.91 o 
  -2   3  24      207.28      203.98     10.49 o 
  -1   3  24      312.17      342.47     15.09 o 
   0   3  24       11.84       15.51      5.33 o 
   1   3  24      173.48      207.95     12.93 o 
   2   3  24      243.83      256.61     20.83 o 
   3   3  24       12.52       23.24      8.84 o 
   4   3  24        8.39        6.32      9.72 o 
   5   3  24        0.29       12.06      9.31 o 
   6   3  24        7.74       11.96      9.42 o 
   7   3  24        1.78        4.67     26.87 o 
   8   3  24       27.41       11.51     20.02 o 
  -9   4  24       12.07       -8.59     15.72 o 
  -8   4  24       17.26       28.92     16.19 o 
  -7   4  24       16.55        9.80     11.95 o 
  -6   4  24       53.97       52.96     18.83 o 
  -5   4  24       28.45       21.91     12.46 o 
  -4   4  24       25.48       35.05     18.30 o 
  -3   4  24      107.42       81.56     21.19 o 
  -2   4  24       16.34       18.14      6.82 o 
  -1   4  24       94.84       92.26      7.45 o 
   0   4  24      127.53      140.12     11.61 o 
   1   4  24       23.35       28.05      8.39 o 
   2   4  24       77.37       63.99     10.94 o 
   3   4  24       54.83       48.12     10.98 o 
   4   4  24       72.84       64.11     12.79 o 
   5   4  24       31.00       35.66     12.38 o 
   6   4  24       53.00       58.84     13.68 o 
   7   4  24       68.71       50.87     13.47 o 
  -8   5  24       13.84       -0.95     15.79 o 
  -7   5  24        9.88       -5.61     13.64 o 
  -6   5  24       39.81       49.89     14.19 o 
  -5   5  24       78.50      132.67     27.12 o 
  -4   5  24       38.30       33.35     17.15 o 
  -3   5  24      126.76      139.64     27.45 o 
  -2   5  24       15.80        0.08     13.35 o 
  -1   5  24       73.81       55.28     17.52 o 
   0   5  24       76.90       93.54     43.39 o 
   1   5  24      133.96      172.44     42.31 o 
   2   5  24       58.75       46.59      7.39 o 
   3   5  24       66.10       67.11     12.09 o 
   4   5  24       63.97       78.24     22.41 o 
   5   5  24       54.42       55.09     13.21 o 
   6   5  24       68.58       66.85     31.26 o 
  -6   6  24        4.24      -10.13     14.98 o 
  -5   6  24       40.71       40.45     20.49 o 
  -4   6  24       21.05       17.41     17.75 o 
  -3   6  24        7.38      -11.17     15.13 o 
  -2   6  24       91.24      110.12     25.90 o 
  -1   6  24       11.47        6.83     16.98 o 
   0   6  24       24.13       77.61     23.19 o 
   1   6  24        7.64      -16.03     16.03 o 
   2   6  24       16.70       13.79     15.63 o 
   3   6  24       18.32       44.14     11.30 o 
   4   6  24        0.09        1.15      9.30 o 
  -4   7  24       73.58      106.09     26.82 o 
  -3   7  24        4.46       52.96     22.58 o 
  -2   7  24       72.13       53.96     22.45 o 
  -1   7  24       85.41      137.42     29.97 o 
   0   7  24       93.60      199.17     35.70 o 
   1   7  24       70.93       67.40     24.78 o 
   2   7  24       27.09       16.58     16.76 o 
 -10   0  25      197.46      248.52     27.55 o 
  -9   0  25       71.55       64.06     16.27 o 
  -8   0  25       68.94       46.66     12.74 o 
  -7   0  25        0.46       -1.34      9.25 o 
  -6   0  25        3.22        2.11      9.08 o 
  -5   0  25      498.42      560.12     25.35 o 
  -4   0  25      158.51      180.24     14.97 o 
  -3   0  25      199.65      205.12     15.73 o 
  -2   0  25      737.83      797.49     29.33 o 
  -1   0  25       74.46       71.45     15.43 o 
   0   0  25       69.55       71.50     15.56 o 
   1   0  25       12.83       25.30     11.78 o 
   2   0  25      387.67      319.44     31.31 o 
   3   0  25       27.17       10.58     11.81 o 
   4   0  25      222.51      206.89     26.94 o 
   5   0  25        0.01       12.10     12.64 o 
   6   0  25       34.23       54.29     19.18 o 
   7   0  25       18.42       30.73     15.99 o 
   8   0  25       23.97       45.56     19.47 o 
 -10   1  25       46.99       47.71     14.06 o 
  -9   1  25       25.14       29.23      8.35 o 
  -8   1  25       17.74       21.75      9.63 o 
  -7   1  25      128.67      129.37     13.41 o 
  -6   1  25       12.34        9.17      4.76 o 
  -5   1  25       83.27       69.60     16.37 o 
  -4   1  25       67.74       67.01      8.58 o 
  -3   1  25      454.24      418.00     14.32 o 
  -2   1  25      436.09      411.75     25.15 o 
  -1   1  25      430.64      445.78     18.10 o 
   0   1  25        9.18       20.71      7.46 o 
   1   1  25       47.74       55.59     18.50 o 
   2   1  25       66.98       83.02     12.77 o 
   3   1  25       80.25       82.03     12.70 o 
   4   1  25       74.05       68.56     13.46 o 
   5   1  25       20.90       15.32     10.04 o 
   6   1  25       17.06       16.85      9.81 o 
   7   1  25       24.19        9.53      9.65 o 
   8   1  25        4.46       -4.38      8.29 o 
 -10   2  25       14.06        5.54     12.16 o 
  -9   2  25       63.11      100.13     21.60 o 
  -8   2  25        0.96        5.86     11.10 o 
  -7   2  25       45.68       49.83      8.05 o 
  -6   2  25       71.11       80.68     16.60 o 
  -5   2  25       80.16       75.61     10.46 o 
  -4   2  25      126.39      112.14      8.57 o 
  -3   2  25       16.13       19.18      5.44 o 
  -2   2  25      579.43      558.33     20.08 o 
  -1   2  25      156.70      174.16     11.52 o 
   0   2  25      713.11      663.09     22.16 o 
   1   2  25      107.74      138.35     31.40 o 
   2   2  25     1158.82     1185.78     41.37 o 
   3   2  25      586.26      533.97     29.34 o 
   4   2  25      120.39      119.48     16.23 o 
   5   2  25      199.01      195.38     15.93 o 
   6   2  25        1.03        5.30     23.40 o 
   7   2  25       52.51       46.57     13.62 o 
   8   2  25        1.91       10.29     10.50 o 
  -9   3  25        9.38       21.03     14.94 o 
  -8   3  25        6.23        2.99     12.26 o 
  -7   3  25        9.23       12.72      8.63 o 
  -6   3  25       31.07       26.02     16.25 o 
  -5   3  25       52.38       47.82      8.92 o 
  -4   3  25       22.09       10.07     14.34 o 
  -3   3  25       10.20       11.48      3.60 o 
  -2   3  25       24.28       23.05      4.90 o 
  -1   3  25      158.28      150.75     10.06 o 
   0   3  25      244.79      232.64     13.13 o 
   1   3  25       11.40       14.37      7.45 o 
   2   3  25       73.17       91.29     13.08 o 
   3   3  25       21.17       18.20      8.64 o 
   4   3  25        3.99       -3.54      7.92 o 
   5   3  25       19.43        0.65      9.09 o 
   6   3  25       28.32       61.22     41.43 o 
   7   3  25       16.29       12.61      9.75 o 
  -9   4  25       11.12       -7.46     14.51 o 
  -8   4  25        8.36        5.38     11.15 o 
  -7   4  25        4.96       -0.61     10.24 o 
  -6   4  25       25.70       26.52     15.94 o 
  -5   4  25       26.90      -15.52     17.82 o 
  -4   4  25       18.28       37.38     19.64 o 
  -3   4  25        8.82        2.50     13.28 o 
  -2   4  25       54.27       59.20      6.46 o 
  -1   4  25      243.57      266.67     15.96 o 
   0   4  25       27.63       40.07      6.30 o 
   1   4  25        5.48       -2.77      6.96 o 
   2   4  25       83.97       87.81     13.86 o 
   3   4  25       32.56       46.33      8.63 o 
   4   4  25        1.15        5.16     20.54 o 
   5   4  25       39.48       32.82     12.06 o 
   6   4  25        5.62       22.65     10.23 o 
   7   4  25        0.57        6.87     13.31 o 
  -8   5  25        4.60      -15.37     17.31 o 
  -7   5  25       14.99        4.51     17.73 o 
  -6   5  25       44.58       49.95     24.60 o 
  -5   5  25        6.04       21.46     15.14 o 
  -4   5  25       35.77       51.00     22.03 o 
  -3   5  25       46.46       40.17     18.29 o 
  -2   5  25      161.75      202.93     31.83 o 
  -1   5  25       26.59        8.28     12.60 o 
   0   5  25       65.11      132.77     27.59 o 
   1   5  25       22.28       16.26      7.00 o 
   2   5  25       35.16       67.58     12.55 o 
   3   5  25      134.16      159.82     38.98 o 
   4   5  25       51.26       53.35     12.77 o 
   5   5  25        0.48       -1.88     15.29 o 
   6   5  25       40.86       64.43     18.60 o 
  -6   6  25       15.24        3.30     14.05 o 
  -5   6  25        0.32        5.44     14.12 o 
  -4   6  25       33.53       57.28     21.66 o 
  -3   6  25       23.74       29.03     14.25 o 
  -2   6  25       10.08       -1.18     14.60 o 
  -1   6  25        7.25        2.89     16.43 o 
   0   6  25       18.43       48.26     21.82 o 
   1   6  25       17.31       18.38     14.78 o 
   2   6  25       73.36      123.02     24.89 o 
   3   6  25        5.94        7.11      7.21 o 
   4   6  25        0.26        5.28      8.46 o 
  -3   7  25       22.16       51.54     22.63 o 
  -2   7  25       87.27      163.72     32.34 o 
  -1   7  25       12.84      -18.93     18.93 o 
   0   7  25      133.06      220.73     37.30 o 
   1   7  25       26.90       72.51     23.79 o 
 -10   0  26        6.87       39.99     14.19 o 
  -9   0  26       91.47       88.00     18.37 o 
  -8   0  26        5.53        6.55      8.41 o 
  -7   0  26      116.56      115.22     18.89 o 
  -6   0  26      127.00      121.52     18.89 o 
  -5   0  26      315.93      305.60     19.18 o 
  -4   0  26        5.99        8.10      6.33 o 
  -3   0  26      170.34      163.09     16.24 o 
  -2   0  26      414.74      428.95     22.37 o 
  -1   0  26       49.53       45.72     13.76 o 
   0   0  26      499.61      435.56     34.42 o 
   1   0  26       78.50       57.30     14.74 o 
   2   0  26      236.60      232.04     28.10 o 
   3   0  26        6.76       -8.96     12.39 o 
   4   0  26       18.44       21.27     12.74 o 
   5   0  26      126.91      120.22     22.91 o 
   6   0  26        0.49       15.78     15.90 o 
   7   0  26       15.98       20.80     17.17 o 
   8   0  26        0.17       13.46     18.62 o 
 -10   1  26       22.24       70.68     17.91 o 
  -9   1  26       24.46       39.78     15.90 o 
  -8   1  26       14.19        5.52      6.08 o 
  -7   1  26       29.67       28.23     12.52 o 
  -6   1  26        9.27        4.83      4.30 o 
  -5   1  26      146.37      135.10     11.84 o 
  -4   1  26      129.65      147.20     10.80 o 
  -3   1  26       68.43       73.21      8.37 o 
  -2   1  26       89.48       97.23      9.35 o 
  -1   1  26      287.83      311.18     23.40 o 
   0   1  26      227.67      211.18     17.56 o 
   1   1  26      393.73      364.74     23.51 o 
   2   1  26      713.62      725.94     39.96 o 
   3   1  26        3.21        2.40      8.51 o 
   4   1  26      757.92      797.55     47.73 o 
   5   1  26       81.33       54.43     12.32 o 
   6   1  26       72.60       87.18     15.55 o 
   7   1  26       14.67       24.20     12.05 o 
   8   1  26        1.50        5.20     10.88 o 
 -10   2  26        6.69       18.67     12.12 o 
  -9   2  26        5.98       -2.87     12.53 o 
  -8   2  26       15.50       17.45     12.71 o 
  -7   2  26       57.07       67.83      8.63 o 
  -6   2  26        8.25       11.60      5.83 o 
  -5   2  26       75.10       71.53     18.46 o 
  -4   2  26       20.15       24.47      5.08 o 
  -3   2  26       15.43       21.29      4.79 o 
  -2   2  26      183.82      161.29     10.97 o 
  -1   2  26      376.25      386.14     16.74 o 
   0   2  26      680.92      708.23     23.46 o 
   1   2  26      642.24      593.64     35.09 o 
   2   2  26      119.98      148.31     16.66 o 
   3   2  26       61.34       65.31     12.68 o 
   4   2  26      100.93       98.43     15.05 o 
   5   2  26       13.97       14.12     21.24 o 
   6   2  26      116.17      125.83     14.10 o 
   7   2  26        5.62       11.71     10.29 o 
  -9   3  26        0.02      -10.91     12.74 o 
  -8   3  26       20.76        4.81     13.71 o 
  -7   3  26       11.60       21.39     10.82 o 
  -6   3  26       15.91       -1.31     14.56 o 
  -5   3  26       29.37       25.46      6.03 o 
  -4   3  26        8.25        2.78     14.21 o 
  -3   3  26      148.18      149.91     12.01 o 
  -2   3  26      530.63      552.47     17.95 o 
  -1   3  26       76.03       83.56     13.32 o 
   0   3  26       79.23       91.32      9.10 o 
   1   3  26       86.74       66.04     11.28 o 
   2   3  26      114.19      113.43     28.26 o 
   3   3  26       56.39       66.66     18.90 o 
   4   3  26       92.91      106.52     14.97 o 
   5   3  26       32.17       29.84     13.17 o 
   6   3  26      114.43      178.10     52.39 o 
   7   3  26       16.45       22.54     11.62 o 
  -8   4  26        6.57       -7.86     14.83 o 
  -7   4  26        3.63        9.52     19.79 o 
  -6   4  26       10.71       12.92     14.85 o 
  -5   4  26        1.13        5.35     14.62 o 
  -4   4  26       71.12       90.38     23.73 o 
  -3   4  26       73.31       82.46     20.39 o 
  -2   4  26        8.63       31.56     16.14 o 
  -1   4  26        5.96        2.85      4.87 o 
   0   4  26       14.50        7.46      9.29 o 
   1   4  26       27.09       34.97      8.36 o 
   2   4  26       27.13       14.06      8.57 o 
   3   4  26       21.05       17.26      8.69 o 
   4   4  26       23.15       34.17     18.81 o 
   5   4  26        0.73        1.32      8.86 o 
   6   4  26        6.98        8.53      8.34 o 
  -7   5  26       33.41       34.85     12.05 o 
  -6   5  26       67.65       83.37     15.83 o 
  -5   5  26        2.28      -19.71     19.71 o 
  -4   5  26       15.98       25.80     17.38 o 
  -3   5  26       36.82       46.66     19.75 o 
  -2   5  26       37.31       55.25     20.82 o 
  -1   5  26       11.78       25.70     14.26 o 
   0   5  26       36.78       57.59     21.22 o 
   1   5  26       95.19      148.14     27.46 o 
   2   5  26       51.56       58.50     11.22 o 
   3   5  26       22.40       25.86      7.32 o 
   4   5  26       19.06       28.75      9.79 o 
   5   5  26        5.14       -5.66      9.75 o 
  -5   6  26       24.51       25.55     20.02 o 
  -4   6  26       51.54       98.57     26.85 o 
  -3   6  26       43.68       33.33     19.95 o 
  -2   6  26      107.40      120.44     27.16 o 
  -1   6  26       22.91       47.44     19.90 o 
   0   6  26        0.79      -18.43     18.43 o 
   1   6  26       33.51       65.92     23.22 o 
   2   6  26       25.61       55.73     23.28 o 
   3   6  26        9.43       -8.07     14.63 o 
 -10   0  27        0.68       16.09     12.99 o 
  -9   0  27      176.84      228.93     27.21 o 
  -8   0  27        0.69        8.35      7.90 o 
  -7   0  27        9.79        4.74      9.97 o 
  -6   0  27       14.36        1.47      9.85 o 
  -5   0  27      278.79      261.43     27.05 o 
  -4   0  27        6.18        5.46     11.89 o 
  -3   0  27      253.46      282.10     27.95 o 
  -2   0  27        0.80        5.18     11.00 o 
  -1   0  27      140.30      134.55     21.71 o 
   0   0  27      202.15      191.39     24.40 o 
   1   0  27       13.36       29.21     13.83 o 
   2   0  27      196.30      195.34     26.04 o 
   3   0  27        1.92      -12.63     12.63 o 
   4   0  27        0.33        2.77     12.41 o 
   5   0  27        2.94      -12.83     14.56 o 
   6   0  27      135.49      176.96     29.78 o 
   7   0  27        0.07      -16.87     16.87 o 
 -10   1  27        4.10       -4.58     11.30 o 
  -9   1  27       32.72       25.64     12.63 o 
  -8   1  27       51.39       64.09     11.04 o 
  -7   1  27       75.91       64.55     11.81 o 
  -6   1  27        0.72       13.04     12.58 o 
  -5   1  27       94.58       90.16     13.24 o 
  -4   1  27       97.64       65.44      7.89 o 
  -3   1  27        8.11       12.07      7.58 o 
  -2   1  27       84.28       70.15      9.40 o 
  -1   1  27      116.61      124.71     27.77 o 
   0   1  27      158.13      181.45     16.84 o 
   1   1  27      346.93      321.25     22.21 o 
   2   1  27      161.33      164.07     17.73 o 
   3   1  27      186.21      206.06     22.13 o 
   4   1  27      183.06      188.04     23.60 o 
   5   1  27       59.70       60.85     13.97 o 
   6   1  27       92.53      106.91     17.63 o 
   7   1  27       44.54       46.79     13.32 o 
  -9   2  27       28.52       25.13     15.47 o 
  -8   2  27       12.99       24.93     14.53 o 
  -7   2  27       14.75       23.38      9.90 o 
  -6   2  27       11.37        1.10      9.16 o 
  -5   2  27       10.54       28.80     15.23 o 
  -4   2  27       69.10       84.22     16.34 o 
  -3   2  27       60.63       71.99      7.62 o 
  -2   2  27       11.72       14.82      5.13 o 
  -1   2  27      324.48      305.98     15.58 o 
   0   2  27      271.72      289.27     22.75 o 
   1   2  27       94.62      117.08     14.75 o 
   2   2  27       76.78       77.55     15.45 o 
   3   2  27       11.60       14.72     10.18 o 
   4   2  27       64.63       85.82     14.88 o 
   5   2  27       11.80       20.72     11.16 o 
   6   2  27       72.66       79.67     23.50 o 
   7   2  27        0.11        3.95      7.40 o 
  -9   3  27        3.38        7.50     13.38 o 
  -8   3  27       75.86       75.40     21.15 o 
  -7   3  27        4.76        6.35      9.79 o 
  -6   3  27       49.80       32.50     15.98 o 
  -5   3  27        5.44       -3.01     13.44 o 
  -4   3  27       27.45       42.98     21.30 o 
  -3   3  27      156.79      178.72     13.59 o 
  -2   3  27       20.79       34.23      8.23 o 
  -1   3  27      372.10      347.56     15.59 o 
   0   3  27        1.07       10.92      5.59 o 
   1   3  27       99.64       98.61     12.79 o 
   2   3  27      107.03       98.91     13.66 o 
   3   3  27        6.45       24.03      9.57 o 
   4   3  27        7.17        1.87      9.33 o 
   5   3  27        1.24       10.43      8.28 o 
   6   3  27       28.37       40.68     15.36 o 
   7   3  27       10.68       15.24     15.13 o 
  -8   4  27       18.13       26.98     16.39 o 
  -7   4  27       26.08        1.65      9.71 o 
  -6   4  27       14.77       10.98     14.89 o 
  -5   4  27        1.11       -9.86     12.50 o 
  -4   4  27        8.90        3.14     15.85 o 
  -3   4  27      164.96      176.96     29.43 o 
  -2   4  27      179.43      214.38     31.73 o 
  -1   4  27      207.19      197.31     14.96 o 
   0   4  27        3.99       -0.65      5.79 o 
   1   4  27        8.18        0.35      8.49 o 
   2   4  27       40.32       43.68     11.15 o 
   3   4  27       35.02       41.10     11.27 o 
   4   4  27       46.52       58.25     10.29 o 
   5   4  27        2.04       -9.62      9.62 o 
   6   4  27       46.15       55.78     14.87 o 
  -7   5  27       10.70       13.87     14.32 o 
  -6   5  27        6.66       30.23     19.24 o 
  -5   5  27       17.67       26.59     18.50 o 
  -4   5  27       68.36       76.03     22.91 o 
  -3   5  27        6.13       24.82     14.57 o 
  -2   5  27       57.98       57.10     19.39 o 
  -1   5  27       20.53        8.69     14.21 o 
   0   5  27       85.00       75.71     22.74 o 
   1   5  27        2.26       34.14     18.20 o 
   2   5  27       13.15       23.54      8.57 o 
   3   5  27        7.70       15.16     13.71 o 
   4   5  27       22.56       33.95     15.90 o 
   5   5  27        3.39      -13.60     13.60 o 
  -5   6  27       33.47       36.61     21.74 o 
  -4   6  27        7.40        4.39     15.61 o 
  -3   6  27        8.55       37.47     22.78 o 
  -2   6  27       16.00       20.52     17.45 o 
  -1   6  27        2.73        2.02     16.07 o 
   0   6  27       33.32       32.37     20.32 o 
   1   6  27        5.30       51.48     23.36 o 
   2   6  27       45.51       42.56     17.94 o 
  -9   0  28        8.74       20.35     10.49 o 
  -8   0  28       61.63       78.07     17.31 o 
  -7   0  28       12.28        8.07      8.59 o 
  -6   0  28       10.90       13.41     10.95 o 
  -5   0  28        3.43       -0.25      8.82 o 
  -4   0  28      285.57      258.40     28.23 o 
  -3   0  28       37.81       43.15     15.77 o 
  -2   0  28      337.28      304.25     29.82 o 
  -1   0  28      243.60      250.14     27.61 o 
   0   0  28      733.47      702.27     45.59 o 
   1   0  28      514.21      531.07     40.95 o 
   2   0  28       61.73       56.30     17.39 o 
   3   0  28      309.82      273.52     32.10 o 
   4   0  28       62.04       97.29     21.86 o 
   5   0  28       73.15       43.13     16.88 o 
   6   0  28        9.86       -6.41     14.75 o 
   7   0  28       27.41       46.95     19.06 o 
  -9   1  28        6.67        0.76      9.63 o 
  -8   1  28        4.21       -2.34      6.93 o 
  -7   1  28       22.81       11.25      6.74 o 
  -6   1  28      123.47      133.32     22.58 o 
  -5   1  28        3.78        9.43      7.31 o 
  -4   1  28       69.42       57.63      7.77 o 
  -3   1  28       40.99       45.67      7.07 o 
  -2   1  28       29.61       24.07      9.18 o 
  -1   1  28      120.54      111.54     13.74 o 
   0   1  28        2.16        1.98      7.81 o 
   1   1  28      136.25      125.83     18.02 o 
   2   1  28       95.17       69.87     12.48 o 
   3   1  28      295.35      353.40     27.49 o 
   4   1  28       20.41       18.12      9.02 o 
   5   1  28      172.36      203.33     21.98 o 
   6   1  28       10.46       28.43     35.71 o 
   7   1  28       29.43       51.19     15.20 o 
  -9   2  28       25.72       33.44     15.29 o 
  -8   2  28        0.85       -2.33     11.09 o 
  -7   2  28        3.68       11.44     21.29 o 
  -6   2  28       26.09       12.52      6.47 o 
  -5   2  28       11.80       11.65      5.91 o 
  -4   2  28       62.54       77.11     10.73 o 
  -3   2  28       83.13       79.52      9.31 o 
  -2   2  28        7.70        4.70      5.32 o 
  -1   2  28      159.18      136.86     14.62 o 
   0   2  28       82.05       76.94     12.32 o 
   1   2  28       28.42       28.94     14.05 o 
   2   2  28       89.43       91.88     14.14 o 
   3   2  28       76.35       74.77     19.18 o 
   4   2  28       55.66       43.45     12.24 o 
   5   2  28      108.46      133.43     27.31 o 
   6   2  28      100.88       82.13     32.14 o 
   7   2  28       58.37       70.09     23.05 o 
  -8   3  28       58.51       96.85     21.59 o 
  -7   3  28       40.21       51.05     13.64 o 
  -6   3  28       90.73       74.35     21.52 o 
  -5   3  28       10.91       15.62     13.88 o 
  -4   3  28       65.05       77.84     22.12 o 
  -3   3  28       59.17       75.83     16.59 o 
  -2   3  28       68.73       85.14     10.66 o 
  -1   3  28       71.68       85.61     20.52 o 
   0   3  28       73.57       55.79     10.24 o 
   1   3  28        8.11        4.08      7.41 o 
   2   3  28       34.35       25.57      9.44 o 
   3   3  28       16.35       25.80     10.22 o 
   4   3  28       12.79       15.16     10.05 o 
   5   3  28       62.19       71.02     14.14 o 
   6   3  28       17.71       31.00      9.19 o 
  -8   4  28       19.71       21.70     16.24 o 
  -7   4  28       12.44        4.33      9.59 o 
  -6   4  28       10.10       -1.29     13.45 o 
  -5   4  28       22.66        1.61     14.47 o 
  -4   4  28       71.52       43.18     17.62 o 
  -3   4  28       83.56      124.20     26.90 o 
  -2   4  28        5.50        0.24     13.76 o 
  -1   4  28       22.66       24.60     16.52 o 
   0   4  28        9.61       10.45      9.33 o 
   1   4  28       24.86       23.32      8.34 o 
   2   4  28       75.86       79.14     33.92 o 
   3   4  28        1.24        7.33     13.27 o 
   4   4  28       22.12       14.75     30.12 o 
   5   4  28       53.75       57.72     10.53 o 
  -6   5  28       23.23       35.50     19.77 o 
  -5   5  28       75.14       47.62     20.89 o 
  -4   5  28        0.97        0.09     16.91 o 
  -3   5  28        8.21       38.96     18.28 o 
  -2   5  28       63.87       72.03     21.85 o 
  -1   5  28       22.53       -1.26     15.08 o 
   0   5  28       49.71       66.21     20.87 o 
   1   5  28       67.49       74.43     23.95 o 
   2   5  28       50.82       88.79     24.82 o 
   3   5  28       67.30      103.35     26.81 o 
   4   5  28       41.11       40.27      9.34 o 
  -4   6  28       12.57       -8.41     17.84 o 
  -3   6  28       39.69       51.54     22.47 o 
  -2   6  28        7.74        2.10     15.07 o 
  -1   6  28       29.97       27.36     18.10 o 
   0   6  28       30.45       46.03     21.87 o 
   1   6  28       27.13       64.68     22.51 o 
  -9   0  29        0.05       -2.76      8.87 o 
  -8   0  29        0.29        2.95     10.56 o 
  -7   0  29        2.23       28.29     12.16 o 
  -6   0  29       88.82       92.26     19.25 o 
  -5   0  29        8.70        2.22     11.12 o 
  -4   0  29        8.91       -0.32     10.22 o 
  -3   0  29       28.49       38.34     13.26 o 
  -2   0  29       15.34       21.39     11.44 o 
  -1   0  29        7.53       16.76     12.44 o 
   0   0  29        0.52       25.05     12.50 o 
   1   0  29       10.24       29.67     13.80 o 
   2   0  29       70.16       50.11     16.15 o 
   3   0  29        4.61        3.59     12.42 o 
   4   0  29       35.16       36.88     16.71 o 
   5   0  29        0.02       -7.96     16.06 o 
   6   0  29       24.00       17.49     15.19 o 
   7   0  29        6.04       40.71     19.79 o 
  -9   1  29       64.05       70.59     16.47 o 
  -8   1  29       14.14       -0.44     11.48 o 
  -7   1  29       14.86       10.88     12.15 o 
  -6   1  29       64.42       59.82     16.42 o 
  -5   1  29       49.94       46.34     10.03 o 
  -4   1  29       17.34       10.80      8.56 o 
  -3   1  29      192.41      170.60     16.28 o 
  -2   1  29       35.08       21.08      7.58 o 
  -1   1  29       42.06       53.30     11.19 o 
   0   1  29      160.57      154.87     19.72 o 
   1   1  29       72.61       74.71     12.88 o 
   2   1  29       27.62       33.10     10.69 o 
   3   1  29        7.35        1.58      8.53 o 
   4   1  29       33.34       29.79     11.11 o 
   5   1  29       80.72       84.33     15.47 o 
   6   1  29       70.09      100.30     17.26 o 
  -9   2  29       10.74       25.49     18.84 o 
  -8   2  29       14.10       30.02     16.57 o 
  -7   2  29       27.98       37.44     18.82 o 
  -6   2  29       34.38       14.89     11.36 o 
  -5   2  29       34.75       31.73      7.71 o 
  -4   2  29       39.30       41.42      9.72 o 
  -3   2  29       18.21       24.56     17.15 o 
  -2   2  29       27.05       18.27      8.33 o 
  -1   2  29      117.22      113.49     13.95 o 
   0   2  29        1.44        6.40      7.74 o 
   1   2  29       78.47       89.65     13.90 o 
   2   2  29       15.04        0.33     17.34 o 
   3   2  29      189.22      217.31     21.11 o 
   4   2  29        9.86       12.58     10.40 o 
   5   2  29       76.00       51.56     14.65 o 
   6   2  29       31.30       45.77     28.61 o 
  -8   3  29       17.97        8.46     14.43 o 
  -7   3  29       10.22       14.71     12.73 o 
  -6   3  29       21.89      -16.45     17.70 o 
  -5   3  29       54.75       53.88     20.88 o 
  -4   3  29        5.57       24.74     18.21 o 
  -3   3  29       39.72       34.41     15.18 o 
  -2   3  29       67.94       85.56     11.31 o 
  -1   3  29       64.15       70.16     10.93 o 
   0   3  29        2.25       -2.46      6.58 o 
   1   3  29        7.39        1.11      7.88 o 
   2   3  29        8.35        8.06      9.31 o 
   3   3  29       41.56       26.75      9.64 o 
   4   3  29       13.03        2.73      7.95 o 
   5   3  29       11.06       12.01     17.19 o 
   6   3  29       20.74       24.25     13.93 o 
  -7   4  29       25.04       19.20     12.34 o 
  -6   4  29       13.70       30.87     16.79 o 
  -5   4  29       21.51       57.05     22.09 o 
  -4   4  29       86.66      106.57     24.91 o 
  -3   4  29       32.93       39.36     19.17 o 
  -2   4  29       14.77       24.78     15.68 o 
  -1   4  29       13.83       24.32     17.18 o 
   0   4  29       12.30       12.56     13.25 o 
   1   4  29       29.88       28.23      8.42 o 
   2   4  29       69.66       89.61     13.64 o 
   3   4  29       26.25       46.38     15.62 o 
   4   4  29        4.29       10.05      9.06 o 
   5   4  29        5.27       26.86     17.05 o 
  -6   5  29       32.86       22.32     18.21 o 
  -5   5  29       55.49       63.15     22.28 o 
  -4   5  29        9.05        1.43     15.66 o 
  -3   5  29       99.42      115.33     27.36 o 
  -2   5  29       34.92       69.50     22.95 o 
  -1   5  29       46.87       91.13     24.83 o 
   0   5  29        7.21       -5.01     12.76 o 
   1   5  29       27.52       29.09     17.68 o 
   2   5  29       14.67        5.20     14.08 o 
   3   5  29       32.63       26.65     20.61 o 
  -2   6  29        9.22      -21.36     21.36 o 
  -1   6  29       20.53       27.31     18.25 o 
   0   6  29       11.34        4.76     15.86 o 
  -8   0  30        6.93        8.82     10.57 o 
  -7   0  30        0.60       -3.21      9.33 o 
  -6   0  30       18.54       14.62     11.07 o 
  -5   0  30       35.22       46.02     14.49 o 
  -4   0  30       52.06       53.24     15.38 o 
  -3   0  30        2.93        6.32      9.27 o 
  -2   0  30       32.41       29.29     11.28 o 
  -1   0  30        0.43        2.43     10.50 o 
   0   0  30        0.44        6.57     11.75 o 
   1   0  30       29.12       21.24     13.55 o 
   2   0  30        7.65        9.44     12.52 o 
   3   0  30        0.08      -11.05     14.90 o 
   4   0  30        1.01        4.15     12.53 o 
   5   0  30        9.60        9.22     15.52 o 
   6   0  30        5.25       30.44     19.90 o 
  -9   1  30       31.33        4.80     11.55 o 
  -8   1  30       14.79        5.00     11.02 o 
  -7   1  30       23.32       31.56      8.33 o 
  -6   1  30        1.14       -0.06     10.89 o 
  -5   1  30      126.58      143.04     15.34 o 
  -4   1  30      105.74      109.88     17.35 o 
  -3   1  30      132.18      128.65     20.29 o 
  -2   1  30       11.03       12.15      7.31 o 
  -1   1  30       17.86       19.85     21.70 o 
   0   1  30        5.69       13.65      9.30 o 
   1   1  30       29.37       32.45     14.31 o 
   2   1  30        8.86        8.59      8.70 o 
   3   1  30       49.55       47.98     12.28 o 
   4   1  30       70.34      103.91     17.30 o 
   5   1  30      164.23      217.15     22.96 o 
   6   1  30       25.68       24.99     35.75 o 
  -8   2  30        2.12       30.66     15.44 o 
  -7   2  30        2.86       18.93     11.44 o 
  -6   2  30        2.92      -14.53     14.53 o 
  -5   2  30       37.30       91.71     21.58 o 
  -4   2  30       62.21       72.71     14.79 o 
  -3   2  30       84.74      100.88     12.90 o 
  -2   2  30       55.34       30.48     15.42 o 
  -1   2  30       30.42       26.99      9.32 o 
   0   2  30        2.46        8.00      8.00 o 
   1   2  30        1.31       10.06      9.83 o 
   2   2  30       11.64        5.46     13.89 o 
   3   2  30       23.28       25.30     16.54 o 
   4   2  30        9.36       19.27     16.76 o 
   5   2  30       31.13       56.89     16.67 o 
   6   2  30        6.80       17.65     10.76 o 
  -8   3  30       42.62       29.10     16.74 o 
  -7   3  30       10.54       26.46     11.67 o 
  -6   3  30        2.86       -5.15     13.99 o 
  -5   3  30        6.23      -16.64     16.64 o 
  -4   3  30        2.76       -7.78     14.67 o 
  -3   3  30       42.95       69.05     20.57 o 
  -2   3  30       43.32       47.77      9.55 o 
  -1   3  30       21.83       22.47     10.18 o 
   0   3  30       20.55       25.26      9.37 o 
   1   3  30       13.17        7.96      9.24 o 
   2   3  30        9.07       -1.17      8.73 o 
   3   3  30       22.59       10.68      9.73 o 
   4   3  30        6.67       12.87     12.91 o 
   5   3  30       35.03       37.02     23.62 o 
  -7   4  30       43.52       53.70     16.15 o 
  -6   4  30       13.65        9.46     17.42 o 
  -5   4  30        3.35        3.42     14.47 o 
  -4   4  30        9.05       -6.91     13.76 o 
  -3   4  30       12.72        5.48     15.04 o 
  -2   4  30      155.68      212.82     33.69 o 
  -1   4  30       49.23       79.55     24.33 o 
   0   4  30       78.32       67.43     22.06 o 
   1   4  30       39.37       37.95      9.76 o 
   2   4  30       24.51       36.86     15.38 o 
   3   4  30       29.55       37.16     11.48 o 
   4   4  30       18.03       24.15     10.32 o 
  -5   5  30       19.44      -18.29     18.29 o 
  -4   5  30       69.09       73.07     25.58 o 
  -3   5  30       30.44       54.70     21.09 o 
  -2   5  30       19.00       30.86     18.24 o 
  -1   5  30       67.78       45.96     21.98 o 
   0   5  30       12.65       13.88     20.71 o 
   1   5  30       19.32        6.00     14.37 o 
   2   5  30       30.80        3.06     17.76 o 
  -8   0  31       28.70       33.77     14.02 o 
  -7   0  31       86.01       70.13     15.79 o 
  -6   0  31       39.93       38.80     14.65 o 
  -5   0  31       83.46      105.77     20.86 o 
  -4   0  31       34.71       19.10     12.13 o 
  -3   0  31       85.09       51.95     15.61 o 
  -2   0  31       18.70       16.56     12.42 o 
  -1   0  31       90.24       93.14     18.85 o 
   0   0  31        7.66        0.06     10.35 o 
   1   0  31        3.43       -5.08     12.03 o 
   2   0  31       10.90       -3.01     12.00 o 
   3   0  31        0.05       11.92     15.02 o 
   4   0  31       49.85       50.15     17.10 o 
   5   0  31        2.50      -11.10     15.89 o 
   6   0  31       52.72       27.19     14.83 o 
  -8   1  31        2.67      -13.50     13.50 o 
  -7   1  31       10.41        5.70      8.99 o 
  -6   1  31       90.64       72.43     19.46 o 
  -5   1  31       74.72       59.33     11.49 o 
  -4   1  31       14.84       15.57      8.87 o 
  -3   1  31       53.04       59.58     11.05 o 
  -2   1  31       40.73       42.50      9.80 o 
  -1   1  31        2.63        4.13      7.94 o 
   0   1  31       50.52       62.23     12.50 o 
   1   1  31       64.82       94.02     16.11 o 
   2   1  31       80.73       93.38     15.34 o 
   3   1  31       11.05       19.04     10.03 o 
   4   1  31       27.75       23.64     32.27 o 
   5   1  31       12.93       -7.50      9.17 o 
   6   1  31       40.17       39.49     13.44 o 
  -8   2  31       21.84       27.14     15.07 o 
  -7   2  31       18.78       17.71     17.42 o 
  -6   2  31        5.07      -13.66     13.66 o 
  -5   2  31       15.50        6.49     13.37 o 
  -4   2  31       80.38      104.32     13.09 o 
  -3   2  31       67.51       75.47     12.17 o 
  -2   2  31       63.78       63.28     11.61 o 
  -1   2  31       74.52       68.05     12.28 o 
   0   2  31       24.08       23.89      8.56 o 
   1   2  31       16.16        5.45      7.89 o 
   2   2  31      143.85      151.50     18.14 o 
   3   2  31       19.35       44.25     12.63 o 
   4   2  31      100.92      116.79     17.72 o 
   5   2  31       80.77      137.28     19.97 o 
  -7   3  31       56.31       84.26     17.65 o 
  -6   3  31       22.42       24.99     17.52 o 
  -5   3  31       15.54       -2.00     14.71 o 
  -4   3  31       33.57       35.48     21.43 o 
  -3   3  31       83.35       73.38     21.72 o 
  -2   3  31       21.88       39.98     17.80 o 
  -1   3  31       47.74       42.33      9.98 o 
   0   3  31        1.91        1.35      9.80 o 
   1   3  31       16.32       22.07     10.05 o 
   2   3  31        2.04        7.22      8.32 o 
   3   3  31        0.95        9.56     12.58 o 
   4   3  31        1.57       -4.96     21.38 o 
  -6   4  31       31.82       46.72     21.92 o 
  -5   4  31       16.19       31.04     17.54 o 
  -4   4  31      109.02       88.52     24.67 o 
  -3   4  31       43.38       52.75     20.65 o 
  -2   4  31       66.80       85.56     23.91 o 
  -1   4  31       16.32       21.02     16.00 o 
   0   4  31       23.84        7.59     12.82 o 
   1   4  31       36.61       29.18     16.50 o 
   2   4  31       18.47       11.33      8.73 o 
   3   4  31       36.89       39.55     12.35 o 
  -4   5  31        4.66       23.03     19.77 o 
  -3   5  31       56.86       50.24     20.72 o 
  -2   5  31       25.70       45.14     21.77 o 
  -1   5  31       16.98       24.27     23.68 o 
   0   5  31      134.89      162.45     34.68 o 
   1   5  31       34.82       56.85     24.03 o 
  -8   0  32       12.72       20.58     11.67 o 
  -7   0  32        2.64      -12.59     13.50 o 
  -6   0  32       16.40       26.04     13.01 o 
  -5   0  32       10.38       22.44     13.26 o 
  -4   0  32       29.03       29.67     15.84 o 
  -3   0  32        4.12       16.13     13.68 o 
  -2   0  32       26.86       22.42     12.24 o 
  -1   0  32        0.17      -12.53     12.53 o 
   0   0  32       13.42       25.52     15.46 o 
   1   0  32       23.58       78.51     20.95 o 
   2   0  32        5.79       -6.30     15.01 o 
   3   0  32       71.10       57.01     18.98 o 
   4   0  32        0.00       -5.42     13.09 o 
   5   0  32       25.41        3.93     14.64 o 
  -8   1  32       11.61       15.44     11.23 o 
  -7   1  32       10.12       13.28     18.05 o 
  -6   1  32        7.27       -7.10      7.10 o 
  -5   1  32       57.74       54.94     11.53 o 
  -4   1  32       11.71        7.92      8.55 o 
  -3   1  32       61.99       80.97     17.52 o 
  -2   1  32        6.13       16.31      8.86 o 
  -1   1  32        5.23       -2.43      8.68 o 
   0   1  32        0.65       -9.24      9.24 o 
   1   1  32       17.39       12.46     10.10 o 
   2   1  32       31.50       48.20     12.85 o 
   3   1  32       16.70       11.65      9.63 o 
   4   1  32        4.70        8.75      8.44 o 
   5   1  32        2.76        4.26      9.92 o 
  -7   2  32       16.69       32.50     12.98 o 
  -6   2  32       54.54       71.98     21.44 o 
  -5   2  32       13.50        1.70     13.92 o 
  -4   2  32       14.50        9.73     12.62 o 
  -3   2  32       15.04        8.55      9.64 o 
  -2   2  32        4.54        8.59      7.80 o 
  -1   2  32        7.72       34.48     14.71 o 
   0   2  32        5.30        9.63     24.34 o 
   1   2  32       18.92       29.54     10.77 o 
   2   2  32        1.30       -1.29      9.47 o 
   3   2  32        9.22       -6.60     20.00 o 
   4   2  32        9.08       19.41     11.27 o 
   5   2  32        6.88       11.96     14.62 o 
  -7   3  32       11.82       62.83     34.31 o 
  -6   3  32       32.26       55.51     20.71 o 
  -5   3  32       10.03       -4.48     15.95 o 
  -4   3  32       19.38       36.34     20.44 o 
  -3   3  32       31.74       40.33     17.62 o 
  -2   3  32       41.23       58.95     21.85 o 
  -1   3  32       77.01       50.67     19.04 o 
   0   3  32        3.92        6.91      8.67 o 
   1   3  32       10.96        7.60      8.05 o 
   2   3  32        7.33        8.79     21.52 o 
   3   3  32        3.43       -1.46      9.60 o 
   4   3  32        7.86       18.47      9.77 o 
  -5   4  32       14.21       90.84     25.89 o 
  -4   4  32      156.14      157.28     31.82 o 
  -3   4  32       65.52      112.03     28.49 o 
  -2   4  32       49.38       42.85     18.97 o 
  -1   4  32       34.82       57.79     21.31 o 
   0   4  32       11.98      -21.85     21.85 o 
   1   4  32       17.35      -15.50     18.69 o 
   2   4  32        1.25      -17.73     18.75 o 
  -3   5  32       13.66        8.33     15.53 o 
  -2   5  32        9.98       51.20     22.25 o 
  -1   5  32        5.17       -1.03     16.47 o 
  -7   0  33        0.08        6.16     12.10 o 
  -6   0  33       14.09       14.86     11.53 o 
  -5   0  33       34.70       30.60     14.70 o 
  -4   0  33      253.46      386.61     36.53 o 
  -3   0  33        3.01       16.68     13.66 o 
  -2   0  33        0.73       10.93     13.61 o 
  -1   0  33       15.33        4.85     10.86 o 
   0   0  33        4.52        7.39     12.35 o 
   1   0  33        2.16        3.16     12.30 o 
   2   0  33       20.07        9.69     13.57 o 
   3   0  33        0.00       14.24     20.16 o 
   4   0  33        4.03       18.20     13.80 o 
  -7   1  33       82.25      101.84     15.43 o 
  -6   1  33       36.00       46.42     16.81 o 
  -5   1  33       25.79       34.57     10.55 o 
  -4   1  33      158.20      196.42     19.13 o 
  -3   1  33       61.04       63.83     18.46 o 
  -2   1  33      132.08      153.19     16.85 o 
  -1   1  33       12.21       13.83     10.37 o 
   0   1  33        0.48       -0.75     15.08 o 
   1   1  33       27.26       38.40     11.53 o 
   2   1  33        1.12        1.67     10.03 o 
   3   1  33       10.67       10.75     10.26 o 
   4   1  33        7.93        1.43     14.96 o 
  -7   2  33       33.16       58.70     13.76 o 
  -6   2  33       30.46       53.03     17.95 o 
  -5   2  33       45.33       27.54     16.69 o 
  -4   2  33       39.24       39.98     16.66 o 
  -3   2  33      110.18      152.90     28.95 o 
  -2   2  33       47.36       66.90     13.54 o 
  -1   2  33       13.08       -0.21      8.59 o 
   0   2  33        8.90       20.79      9.29 o 
   1   2  33       15.66       27.23     10.46 o 
   2   2  33       17.27       38.87     11.22 o 
   3   2  33       10.57       15.85      9.64 o 
   4   2  33       54.88       71.48     16.26 o 
  -6   3  33        4.57       20.14     18.17 o 
  -5   3  33       80.07       80.64     24.39 o 
  -4   3  33        4.73       95.81     24.59 o 
  -3   3  33      191.48      250.60     36.73 o 
  -2   3  33       11.22       32.28     18.40 o 
  -1   3  33       47.46       31.92     17.20 o 
   0   3  33        5.62       -8.89     15.41 o 
   1   3  33        7.94       17.89      9.06 o 
   2   3  33        6.22       -2.38     20.21 o 
   3   3  33        4.36      -10.09     10.09 o 
  -4   4  33       17.35       27.15     18.44 o 
  -3   4  33       30.47       26.99     17.35 o 
  -2   4  33       11.36       37.22     20.21 o 
  -1   4  33       14.22       17.09     16.04 o 
   0   4  33        9.97        9.53     13.89 o 
   1   4  33       62.38       61.88     19.60 o 
  -7   0  34        4.98       17.23     10.84 o 
  -6   0  34      193.82      167.30     25.02 o 
  -5   0  34       13.95       23.14     15.01 o 
  -4   0  34        1.02       17.82     16.53 o 
  -3   0  34      123.92      153.55     24.29 o 
  -2   0  34       60.05       97.40     21.06 o 
  -1   0  34        0.04      -12.73     12.73 o 
   0   0  34        3.39        4.07     12.09 o 
   1   0  34        2.66       12.50     12.66 o 
   2   0  34        1.67       -7.31     11.91 o 
   3   0  34        0.50       14.92     13.56 o 
   4   0  34        0.01       19.16     13.03 o 
  -7   1  34       56.57       73.45     18.53 o 
  -6   1  34        1.42      -16.99     16.99 o 
  -5   1  34       65.94       54.26     19.37 o 
  -4   1  34       29.26       55.68     16.47 o 
  -3   1  34       23.18       49.15     14.16 o 
  -2   1  34       64.59       77.49     14.18 o 
  -1   1  34       64.21       61.26     18.23 o 
   0   1  34       18.39       12.69     27.38 o 
   1   1  34        3.55       24.40     10.47 o 
   2   1  34        9.76       22.02     10.57 o 
   3   1  34       16.06       36.91     12.27 o 
   4   1  34       39.18       52.67     14.70 o 
  -6   2  34       11.39      -15.07     15.07 o 
  -5   2  34       31.80       27.87     16.17 o 
  -4   2  34       18.42       23.34     15.18 o 
  -3   2  34       88.46      119.62     25.42 o 
  -2   2  34      181.32      210.35     19.86 o 
  -1   2  34        1.53       -8.20      8.20 o 
   0   2  34        0.04        3.02      7.89 o 
   1   2  34        5.02       32.78     11.19 o 
   2   2  34        4.58       11.04      9.62 o 
   3   2  34       53.13       90.70     22.57 o 
  -5   3  34       67.66       59.80     22.81 o 
  -4   3  34       15.17        4.36     13.69 o 
  -3   3  34       59.24       79.22     23.50 o 
  -2   3  34        1.68       10.39     14.68 o 
  -1   3  34       45.10       74.00     21.71 o 
   0   3  34       10.34       25.97     19.08 o 
   1   3  34       32.48       37.00     21.17 o 
   2   3  34       13.04        5.87      9.70 o 
  -3   4  34       15.51        0.60     13.90 o 
  -2   4  34       14.45       16.96     17.20 o 
  -1   4  34       45.65       25.09     21.35 o 
   0   4  34       32.95        8.22     16.56 o 
  -6   0  35        3.44       10.74     10.05 o 
  -5   0  35        2.00       -4.20     11.08 o 
  -4   0  35       22.07       19.29     13.91 o 
  -3   0  35       59.13       78.01     20.98 o 
  -2   0  35       65.76       61.02     18.89 o 
  -1   0  35        0.17       18.93     13.43 o 
   0   0  35        1.76      -12.75     15.39 o 
   1   0  35        7.26       10.05     11.28 o 
   2   0  35        0.26        5.94     13.60 o 
   3   0  35        3.98       -0.97     11.65 o 
  -6   1  35        6.46      -13.97     13.97 o 
  -5   1  35       42.26       44.84     18.58 o 
  -4   1  35       14.81       30.72     10.89 o 
  -3   1  35      137.53      165.12     18.68 o 
  -2   1  35       16.67       26.80     11.20 o 
  -1   1  35        7.91       28.96     18.75 o 
   0   1  35       15.03       16.89     15.86 o 
   1   1  35        0.99        6.88     10.80 o 
   2   1  35        4.23       10.99      9.86 o 
   3   1  35       39.01       42.43     12.70 o 
  -5   2  35       76.59       91.23     23.33 o 
  -4   2  35       65.97       88.39     23.97 o 
  -3   2  35      101.71      150.29     29.25 o 
  -2   2  35        4.44       18.06     14.07 o 
  -1   2  35       13.62        8.83     21.09 o 
   0   2  35       12.88       18.16     18.33 o 
   1   2  35       14.97       14.84     15.46 o 
   2   2  35       19.41        8.10     12.24 o 
  -4   3  35       58.21       83.78     24.98 o 
  -3   3  35        9.81       12.73     17.30 o 
  -2   3  35       55.26       65.51     23.78 o 
  -1   3  35       17.02       25.46     18.51 o 
   0   3  35       11.98       22.02     16.53 o 
   1   3  35        3.44       -2.09     12.54 o 
  -5   0  36        3.73      -15.23     15.23 o 
  -4   0  36       45.97       78.56     20.29 o 
  -3   0  36       48.82       90.00     20.28 o 
  -2   0  36       37.95       60.66     18.13 o 
  -1   0  36        9.24       14.79     13.54 o 
   0   0  36        5.37      -16.90     16.90 o 
   1   0  36        0.00        5.26     14.71 o 
   2   0  36        1.25      -17.43     17.43 o 
  -5   1  36       27.04       70.43     21.13 o 
  -4   1  36       54.63       96.94     23.17 o 
  -3   1  36       15.27       73.12     13.49 o 
  -2   1  36       15.20       58.35     33.68 o 
  -1   1  36        3.81       10.37      9.43 o 
   0   1  36       38.21       44.03     12.37 o 
   1   1  36        5.70       14.88     12.80 o 
   2   1  36       29.63       39.35     11.77 o 
  -4   2  36       28.92       56.92     19.21 o 
  -3   2  36       25.71       21.26     17.85 o 
  -2   2  36       22.63       29.11     16.35 o 
  -1   2  36       11.23        7.62     12.32 o 
   0   2  36       15.88       24.75     10.02 o 
   1   2  36       10.83       15.15     10.01 o 
  -2   3  36       37.74      109.31     25.74 o 
  -1   3  36       51.90      110.61     28.39 o 
  -4   0  37       23.64       23.54     15.19 o 
  -3   0  37        0.22       -0.87     11.64 o 
  -2   0  37       38.08       26.99     16.19 o 
  -1   0  37        6.23       62.67     21.28 o 
   0   0  37        4.80       13.65     14.07 o 
   1   0  37        2.00       14.61     14.12 o 
  -4   1  37       35.80       33.33     17.07 o 
  -3   1  37       17.24       71.81     22.18 o 
  -2   1  37        1.17       10.39     13.71 o 
  -1   1  37        3.25       -4.24     15.74 o 
   0   1  37       15.37        3.96     11.19 o 
  -2   2  37       34.04       54.84     22.46 o 
  -1   2  37        2.07       33.10     18.73 o 
                                                 
